# Supplementary material for: Unique Transcriptome Signature Distinguishes Patients With Heart Failure With Myopathy
Source: J Am Heart Assoc. 2020 Sep 5;9(18):e017091. doi: 10.1161/JAHA.120.017091 (PMC7727001; doi:10.1161/JAHA.120.017091)
Supplement: Supplementary file 2 [file JAH3-9-e017091-s002.xls]

## Sheet: Gene database - supplement file
Gene_ID	Gene_Name	baseMean	log2FoldChange	lfcSE	stat	pvalue	padj	sig
ENSG00000166796.11	LDHC	11.1438	-5.52185	0.970161	-5.69168	1.26e-08	0.000231788	FDR<0.05
ENSG00000133805.15	AMPD3	417.459	1.62188	0.314786	5.15231	2.57e-07	0.00237048	FDR<0.05
ENSG00000119943.12	PYROXD2	77.0194	1.32561	0.273494	4.84692	1.25e-06	0.00770149	FDR<0.05
ENSG00000280670.2	CCDC163	7.91196	-2.47666	0.633443	-3.90984	9.24e-05	0.387569	Not Sig
ENSG00000141542.10	RAB40B	420.025	-0.867668	0.223721	-3.87835	0.000105169	0.387569	Not Sig
ENSG00000231013.1	AC013275.1	19.4393	-3.21535	0.845704	-3.80198	0.000143546	0.402527	Not Sig
ENSG00000188536.13	HBA2	771.975	-1.77486	0.469332	-3.78167	0.000155778	0.402527	Not Sig
ENSG00000176681.14	LRRC37A	5.14416	5.5441	1.47726	3.75295	0.000174765	0.402527	Not Sig
ENSG00000052850.6	ALX4	94.8878	-1.64591	0.456716	-3.60379	0.000313605	0.642054	Not Sig
ENSG00000206172.8	HBA1	233.629	-1.56199	0.436787	-3.57609	0.00034877	0.642644	Not Sig
ENSG00000196391.10	ZNF774	118.902	0.744913	0.209879	3.54926	0.000386316	0.647115	Not Sig
ENSG00000163395.16	IGFN1	1149.43	4.0773	1.16106	3.51172	0.000445214	0.683627	Not Sig
ENSG00000137642.12	SORL1	70.0994	-1.24729	0.364104	-3.42564	0.000613349	0.830261	Not Sig
ENSG00000140526.17	ABHD2	262.313	1.03248	0.302072	3.418	0.000630829	0.830261	Not Sig
ENSG00000278267.1	MIR6859-1	1.47023	0.286276	1.89891	0.150758	0.880166	0.999947	Not Sig
ENSG00000279457.4	FO538757.1	13.6607	1.06125	0.664195	1.5978	0.110087	0.999947	Not Sig
ENSG00000228463.10	AP006222.1	6.46572	1.04159	1.32259	0.787539	0.430967	0.999947	Not Sig
ENSG00000230021.10	AL669831.3	1.46757	2.67863	1.7915	1.49519	0.134864	0.999947	Not Sig
ENSG00000225972.1	MTND1P23	24.8492	-0.00242063	0.363193	-0.00666487	0.994682	0.999947	Not Sig
ENSG00000225630.1	MTND2P28	2374.18	-0.628816	0.297434	-2.11414	0.0345037	0.999947	Not Sig
ENSG00000237973.1	MTCO1P12	201.053	-0.193249	0.248743	-0.776904	0.437215	0.999947	Not Sig
ENSG00000229344.1	MTCO2P12	7.14702	0.12375	0.609447	0.203053	0.839093	0.999947	Not Sig
ENSG00000248527.1	MTATP6P1	13168.9	0.121254	0.280063	0.432951	0.665051	0.999947	Not Sig
ENSG00000228327.3	AL669831.1	8.25184	0.408071	0.82625	0.493884	0.621388	0.999947	Not Sig
ENSG00000237491.8	AL669831.5	4.17026	-0.53229	1.11046	-0.479343	0.631694	0.999947	Not Sig
ENSG00000228794.8	LINC01128	582.9	0.639893	0.458806	1.39469	0.163109	0.999947	Not Sig
ENSG00000225880.5	LINC00115	2.264	1.69084	1.42914	1.18311	0.236764	0.999947	Not Sig
ENSG00000230368.2	FAM41C	1.35089	1.53192	2.07949	0.73668	0.461317	0.999947	Not Sig
ENSG00000188976.10	NOC2L	616.916	0.137385	0.180434	0.761411	0.446411	0.999947	Not Sig
ENSG00000187961.13	KLHL17	22.726	0.35483	0.439083	0.808114	0.419025	0.999947	Not Sig
ENSG00000187583.10	PLEKHN1	4.45371	0.951861	1.08456	0.87765	0.380134	0.999947	Not Sig
ENSG00000187642.9	PERM1	2824.77	-0.299835	0.256651	-1.16826	0.242703	0.999947	Not Sig
ENSG00000272512.1	AL645608.7	9.22536	0.736892	0.659184	1.11788	0.263616	0.999947	Not Sig
ENSG00000188290.10	HES4	20.3794	0.0386085	0.505446	0.0763849	0.939113	0.999947	Not Sig
ENSG00000187608.9	ISG15	45.272	0.976519	0.766465	1.27406	0.202643	0.999947	Not Sig
ENSG00000188157.14	AGRN	67.2064	0.134047	0.362965	0.369313	0.711895	0.999947	Not Sig
ENSG00000131591.17	C1orf159	21.3247	-0.23256	0.360603	-0.64492	0.518979	0.999947	Not Sig
ENSG00000162571.13	TTLL10	1.4124	-0.585239	1.29028	-0.453574	0.650136	0.999947	Not Sig
ENSG00000186827.10	TNFRSF4	6.92562	-0.0885747	0.590435	-0.150016	0.880752	0.999947	Not Sig
ENSG00000078808.16	SDF4	672.774	0.0480476	0.144734	0.331971	0.739911	0.999947	Not Sig
ENSG00000176022.5	B3GALT6	86.4922	-0.369814	0.288109	-1.28359	0.199284	0.999947	Not Sig
ENSG00000184163.3	C1QTNF12	1.31304	0.80701	1.52665	0.528613	0.597074	0.999947	Not Sig
ENSG00000160087.20	UBE2J2	293.831	0.0226305	0.167805	0.134862	0.892721	0.999947	Not Sig
ENSG00000230415.1	LINC01786	2.82072	0.252931	1.21852	0.207572	0.835563	0.999947	Not Sig
ENSG00000162572.20	SCNN1D	20.0679	0.744273	0.649884	1.14524	0.25211	0.999947	Not Sig
ENSG00000131584.18	ACAP3	504.285	0.408679	0.506867	0.806286	0.420078	0.999947	Not Sig
ENSG00000169972.11	PUSL1	41.3162	-0.0163516	0.359748	-0.0454529	0.963746	0.999947	Not Sig
ENSG00000127054.20	INTS11	955.047	0.359539	0.316528	1.13588	0.256005	0.999947	Not Sig
ENSG00000240731.1	AL139287.1	35.1188	1.23856	0.788607	1.57057	0.116282	0.999947	Not Sig
ENSG00000224051.6	CPTP	460.044	-0.260745	0.408259	-0.638676	0.523034	0.999947	Not Sig
ENSG00000169962.4	TAS1R3	11.4423	0.855238	0.564389	1.51533	0.129688	0.999947	Not Sig
ENSG00000107404.19	DVL1	3222.34	-0.0850316	0.140168	-0.606642	0.544088	0.999947	Not Sig
ENSG00000162576.16	MXRA8	192.42	0.160677	0.273393	0.587712	0.556726	0.999947	Not Sig
ENSG00000175756.13	AURKAIP1	982.417	-0.126099	0.141389	-0.891863	0.372466	0.999947	Not Sig
ENSG00000221978.11	CCNL2	991.575	0.473083	0.621819	0.760805	0.446774	0.999947	Not Sig
ENSG00000224870.6	AL391244.1	67.0491	-0.0364192	0.241832	-0.150597	0.880294	0.999947	Not Sig
ENSG00000242485.5	MRPL20	795.799	-0.00454377	0.148123	-0.0306757	0.975528	0.999947	Not Sig
ENSG00000272455.1	AL391244.3	12.6374	0.893525	0.70062	1.27533	0.202191	0.999947	Not Sig
ENSG00000235098.8	ANKRD65	18.4081	0.290315	0.434874	0.667583	0.5044	0.999947	Not Sig
ENSG00000179403.11	VWA1	51.2258	-0.509042	0.431928	-1.17854	0.238583	0.999947	Not Sig
ENSG00000215915.9	ATAD3C	1.40973	-0.535966	1.69696	-0.315839	0.752125	0.999947	Not Sig
ENSG00000160072.19	ATAD3B	102.328	0.165253	0.575654	0.287069	0.774059	0.999947	Not Sig
ENSG00000284740.1	AL645728.2	5.85689	0.430448	0.660558	0.651642	0.514632	0.999947	Not Sig
ENSG00000197785.13	ATAD3A	192.32	0.12514	0.222264	0.563026	0.573417	0.999947	Not Sig
ENSG00000205090.8	TMEM240	11.5121	0.382288	0.519299	0.736162	0.461632	0.999947	Not Sig
ENSG00000160075.11	SSU72	1189.95	0.100706	0.147509	0.682714	0.494788	0.999947	Not Sig
ENSG00000215014.5	AL645728.1	2.77417	0.302985	0.968506	0.312837	0.754404	0.999947	Not Sig
ENSG00000228594.3	FNDC10	1.27292	-0.81314	1.44041	-0.564521	0.5724	0.999947	Not Sig
ENSG00000272106.1	AL691432.2	158.306	-0.253569	0.202552	-1.25187	0.210617	0.999947	Not Sig
ENSG00000197530.12	MIB2	1261.22	0.0880043	0.253685	0.346903	0.728664	0.999947	Not Sig
ENSG00000248333.8	CDK11B	402.84	0.245529	0.24227	1.01345	0.310843	0.999947	Not Sig
ENSG00000189339.11	SLC35E2B	384.939	0.665148	0.397517	1.67326	0.0942765	0.999947	Not Sig
ENSG00000269737.2	AL691432.1	2.97297	-0.283251	1.02197	-0.277163	0.781655	0.999947	Not Sig
ENSG00000008128.22	CDK11A	12.0485	0.990305	0.72335	1.36905	0.170982	0.999947	Not Sig
ENSG00000268575.1	AL031282.2	6.73134	0.918874	0.763384	1.20369	0.228711	0.999947	Not Sig
ENSG00000227775.3	AL031282.1	2.20055	2.27354	1.371	1.65831	0.0972548	0.999947	Not Sig
ENSG00000215790.7	SLC35E2A	85.8233	0.159945	0.535206	0.298848	0.765056	0.999947	Not Sig
ENSG00000008130.15	NADK	134.392	0.290458	0.254752	1.14016	0.254218	0.999947	Not Sig
ENSG00000078369.17	GNB1	620.878	-0.0907542	0.205785	-0.441013	0.659203	0.999947	Not Sig
ENSG00000231050.1	AL109917.1	6.31521	0.330277	0.635133	0.520013	0.603055	0.999947	Not Sig
ENSG00000169885.9	CALML6	2924.74	-0.921437	0.863328	-1.06731	0.285833	0.999947	Not Sig
ENSG00000178821.12	TMEM52	1922.01	-0.274122	0.322097	-0.851056	0.394738	0.999947	Not Sig
ENSG00000142609.18	CFAP74	1.78529	2.00471	1.42803	1.40383	0.16037	0.999947	Not Sig
ENSG00000182873.5	PRKCZ-AS1	6.52463	0.501388	0.701763	0.714469	0.474937	0.999947	Not Sig
ENSG00000162585.16	FAAP20	120.748	-0.0590592	0.216432	-0.272877	0.784948	0.999947	Not Sig
ENSG00000157933.9	SKI	313.551	-0.00978407	0.144666	-0.0676323	0.946078	0.999947	Not Sig
ENSG00000116151.13	MORN1	23.9868	0.63673	0.418286	1.52224	0.12795	0.999947	Not Sig
ENSG00000269896.2	AL513477.1	7.68211	0.159861	0.602416	0.265367	0.790727	0.999947	Not Sig
ENSG00000272420.1	AL513477.2	1.73882	-1.18242	1.38275	-0.85512	0.392485	0.999947	Not Sig
ENSG00000157916.19	RER1	662.431	0.02335	0.141582	0.164922	0.869006	0.999947	Not Sig
ENSG00000157911.10	PEX10	93.5241	-0.160525	0.291874	-0.549982	0.582332	0.999947	Not Sig
ENSG00000157881.13	PANK4	196.841	-0.0914964	0.228465	-0.400484	0.6888	0.999947	Not Sig
ENSG00000157873.17	TNFRSF14	10.7965	0.522829	0.523351	0.999004	0.317793	0.999947	Not Sig
ENSG00000157870.15	PRXL2B	1.64726	0.655538	1.22776	0.533929	0.593391	0.999947	Not Sig
ENSG00000177133.10	LINC00982	6.78964	-0.0457037	0.637777	-0.0716609	0.942872	0.999947	Not Sig
ENSG00000142611.16	PRDM16	8.38654	-0.0167129	0.53543	-0.031214	0.975099	0.999947	Not Sig
ENSG00000130762.14	ARHGEF16	6.97425	-0.109406	0.588508	-0.185904	0.85252	0.999947	Not Sig
ENSG00000162591.15	MEGF6	91.8707	0.145387	0.430487	0.337727	0.735569	0.999947	Not Sig
ENSG00000238260.1	AL513320.1	3.32364	2.24811	1.64161	1.36945	0.170857	0.999947	Not Sig
ENSG00000158109.14	TPRG1L	878.99	-0.136596	0.194115	-0.703682	0.481631	0.999947	Not Sig
ENSG00000116213.15	WRAP73	128.339	-0.0786535	0.245855	-0.319918	0.749031	0.999947	Not Sig
ENSG00000078900.14	TP73	6.24078	1.21602	0.846957	1.43575	0.151073	0.999947	Not Sig
ENSG00000227372.12	TP73-AS1	261.495	0.496952	0.381405	1.30295	0.192591	0.999947	Not Sig
ENSG00000162592.9	CCDC27	3.92604	-0.801389	0.828529	-0.967242	0.333423	0.999947	Not Sig
ENSG00000235169.8	SMIM1	2.62686	-0.52266	0.936941	-0.557836	0.576956	0.999947	Not Sig
ENSG00000130764.9	LRRC47	1238.35	0.102702	0.153871	0.667456	0.504481	0.999947	Not Sig
ENSG00000272153.1	AL365330.1	5.95387	0.504166	0.934256	0.539644	0.589443	0.999947	Not Sig
ENSG00000116198.12	CEP104	257.704	0.265681	0.223727	1.18753	0.23502	0.999947	Not Sig
ENSG00000169598.15	DFFB	34.471	0.186321	0.534171	0.348804	0.727237	0.999947	Not Sig
ENSG00000198912.10	C1orf174	132.58	0.100319	0.258083	0.388708	0.697492	0.999947	Not Sig
ENSG00000236423.5	LINC01134	6.71101	0.387274	0.616453	0.628229	0.529854	0.999947	Not Sig
ENSG00000196581.10	AJAP1	8.77232	-0.486332	0.575931	-0.844426	0.398431	0.999947	Not Sig
ENSG00000131697.17	NPHP4	22.948	0.813662	0.380508	2.13835	0.032488	0.999947	Not Sig
ENSG00000069424.14	KCNAB2	30.0299	0.752612	0.551306	1.36514	0.172208	0.999947	Not Sig
ENSG00000116251.10	RPL22	1338.31	-0.0749788	0.160932	-0.465903	0.641285	0.999947	Not Sig
ENSG00000158286.12	RNF207	35.5912	0.279903	0.489765	0.571506	0.567657	0.999947	Not Sig
ENSG00000116237.15	ICMT	1407.07	0.177332	0.376631	0.470838	0.637756	0.999947	Not Sig
ENSG00000158292.6	GPR153	14.2426	0.645249	0.688899	0.936638	0.348945	0.999947	Not Sig
ENSG00000097021.19	ACOT7	21.0259	-0.393687	0.34025	-1.15705	0.247251	0.999947	Not Sig
ENSG00000215788.10	TNFRSF25	14.4376	0.57808	0.562248	1.02816	0.303875	0.999947	Not Sig
ENSG00000171680.21	PLEKHG5	33.1425	0.63769	0.434314	1.46827	0.142031	0.999947	Not Sig
ENSG00000162408.10	NOL9	159.908	0.133183	0.215261	0.618703	0.536112	0.999947	Not Sig
ENSG00000204859.12	ZBTB48	88.9557	-0.0226659	0.346448	-0.0654237	0.947837	0.999947	Not Sig
ENSG00000162413.16	KLHL21	1768.03	-0.140601	0.3333	-0.421846	0.673137	0.999947	Not Sig
ENSG00000116273.5	PHF13	122.779	0.243223	0.309602	0.785597	0.432104	0.999947	Not Sig
ENSG00000041988.15	THAP3	142.652	0.0875794	0.192904	0.454004	0.649826	0.999947	Not Sig
ENSG00000007923.15	DNAJC11	334.627	0.0105977	0.191169	0.0554364	0.955791	0.999947	Not Sig
ENSG00000237436.1	CAMTA1-DT	4.74332	-0.1733	0.710153	-0.244032	0.807206	0.999947	Not Sig
ENSG00000171735.18	CAMTA1	307.128	-0.269865	0.215194	-1.25405	0.209823	0.999947	Not Sig
ENSG00000049245.12	VAMP3	1004.77	-0.0507354	0.174674	-0.290458	0.771466	0.999947	Not Sig
ENSG00000269925.1	Z98884.2	2.41075	-0.249697	0.984831	-0.253543	0.799849	0.999947	Not Sig
ENSG00000049246.14	PER3	487.144	0.105529	0.50693	0.208172	0.835095	0.999947	Not Sig
ENSG00000236266.1	Z98884.1	1.16593	-1.06517	1.40222	-0.759629	0.447476	0.999947	Not Sig
ENSG00000116288.12	PARK7	2532.22	-0.127147	0.215346	-0.59043	0.554902	0.999947	Not Sig
ENSG00000284747.1	AL034417.4	5.4413	1.47917	1.03514	1.42895	0.153018	0.999947	Not Sig
ENSG00000116285.12	ERRFI1	178.779	0.223763	0.224739	0.995657	0.319417	0.999947	Not Sig
ENSG00000162426.14	SLC45A1	7.15793	-0.58422	0.66942	-0.872725	0.382813	0.999947	Not Sig
ENSG00000142599.17	RERE	2352.32	-0.320791	0.307135	-1.04446	0.296272	0.999947	Not Sig
ENSG00000232912.5	AL096855.1	5.89018	0.703819	0.809194	0.869777	0.384422	0.999947	Not Sig
ENSG00000074800.15	ENO1	919.434	-0.0910008	0.188278	-0.483332	0.62886	0.999947	Not Sig
ENSG00000142583.17	SLC2A5	885.464	-0.630982	0.290002	-2.17579	0.0295712	0.999947	Not Sig
ENSG00000180758.11	GPR157	546.848	-0.0117341	0.199435	-0.0588369	0.953082	0.999947	Not Sig
ENSG00000228526.7	MIR34AHG	12.8146	0.859445	0.614101	1.39952	0.161658	0.999947	Not Sig
ENSG00000049239.12	H6PD	1547.06	0.16383	0.280915	0.583202	0.559757	0.999947	Not Sig
ENSG00000171621.13	SPSB1	223.681	0.1466	0.373428	0.392579	0.694631	0.999947	Not Sig
ENSG00000284652.1	BX323043.1	3.18524	0.751931	1.02626	0.732691	0.463747	0.999947	Not Sig
ENSG00000284693.1	AL928921.2	13.6011	-0.665648	0.474444	-1.40301	0.160615	0.999947	Not Sig
ENSG00000235263.1	AL928921.1	6.82899	0.704089	0.786642	0.895057	0.370757	0.999947	Not Sig
ENSG00000171612.6	SLC25A33	107.125	0.0845056	0.420155	0.20113	0.840597	0.999947	Not Sig
ENSG00000231181.1	AL954705.1	2.9707	1.19622	1.51453	0.789828	0.429628	0.999947	Not Sig
ENSG00000188807.12	TMEM201	494.102	-0.130739	0.222626	-0.587257	0.557031	0.999947	Not Sig
ENSG00000171608.15	PIK3CD	21.4084	0.21361	0.378249	0.564734	0.572255	0.999947	Not Sig
ENSG00000171603.17	CLSTN1	447.387	-0.05775	0.204116	-0.282927	0.777233	0.999947	Not Sig
ENSG00000178585.14	CTNNBIP1	133.155	-0.701378	0.299846	-2.33912	0.019329	0.999947	Not Sig
ENSG00000162441.11	LZIC	184.304	0.00994444	0.232258	0.0428163	0.965848	0.999947	Not Sig
ENSG00000228150.1	AL357140.2	1.52735	-0.751029	1.23112	-0.610037	0.541838	0.999947	Not Sig
ENSG00000173614.13	NMNAT1	410.809	-0.846736	0.295674	-2.86375	0.00418656	0.999947	Not Sig
ENSG00000202415.1	RN7SKP269	3.38814	-0.118504	0.805066	-0.147198	0.882975	0.999947	Not Sig
ENSG00000162444.11	RBP7	22.5719	-0.45512	0.354091	-1.28532	0.198681	0.999947	Not Sig
ENSG00000130939.18	UBE4B	749.331	0.0640847	0.230702	0.277781	0.78118	0.999947	Not Sig
ENSG00000054523.17	KIF1B	8645.93	-0.112431	0.256902	-0.437641	0.661647	0.999947	Not Sig
ENSG00000284642.1	AL139424.2	5.67551	1.23554	0.935809	1.32029	0.186737	0.999947	Not Sig
ENSG00000142657.20	PGD	212.713	0.205511	0.316607	0.649103	0.516272	0.999947	Not Sig
ENSG00000175279.21	CENPS	4.40562	0.270158	0.706872	0.382189	0.702321	0.999947	Not Sig
ENSG00000160049.11	DFFA	264.403	0.0316575	0.229088	0.138189	0.890091	0.999947	Not Sig
ENSG00000142655.12	PEX14	145.167	0.000919979	0.224138	0.00410453	0.996725	0.999947	Not Sig
ENSG00000130940.14	CASZ1	441.486	0.184067	0.203024	0.906629	0.364603	0.999947	Not Sig
ENSG00000272078.1	AL139423.1	8.39807	1.39511	0.913949	1.52646	0.126894	0.999947	Not Sig
ENSG00000175262.14	C1orf127	203.275	-0.0990068	0.525401	-0.18844	0.850531	0.999947	Not Sig
ENSG00000120948.17	TARDBP	775.812	0.0082929	0.22533	0.0368033	0.970642	0.999947	Not Sig
ENSG00000009724.16	MASP2	48.6911	0.343731	0.858926	0.400187	0.689019	0.999947	Not Sig
ENSG00000271895.2	AL109811.3	27.9919	0.22777	0.733425	0.310556	0.756138	0.999947	Not Sig
ENSG00000116649.9	SRM	432.559	-0.150153	0.218738	-0.686449	0.49243	0.999947	Not Sig
ENSG00000171824.13	EXOSC10	411.044	0.382777	0.415478	0.921293	0.356897	0.999947	Not Sig
ENSG00000226849.1	AL109811.1	2.00157	0.184704	1.36611	0.135205	0.89245	0.999947	Not Sig
ENSG00000198793.12	MTOR	792.427	0.368153	0.200764	1.83376	0.0666901	0.999947	Not Sig
ENSG00000171819.4	ANGPTL7	4.0004	-0.503374	1.01026	-0.498263	0.618299	0.999947	Not Sig
ENSG00000120942.13	UBIAD1	222.336	0.0949344	0.215951	0.439611	0.660219	0.999947	Not Sig
ENSG00000116661.10	FBXO2	3.7964	-0.198313	0.768954	-0.2579	0.796484	0.999947	Not Sig
ENSG00000132879.13	FBXO44	70.6114	-0.135348	0.353124	-0.383287	0.701507	0.999947	Not Sig
ENSG00000116663.10	FBXO6	136.281	0.0442008	0.273792	0.161439	0.871747	0.999947	Not Sig
ENSG00000116670.14	MAD2L2	169.318	-0.160803	0.223472	-0.719566	0.471792	0.999947	Not Sig
ENSG00000177674.15	AGTRAP	83.0462	0.223574	0.345083	0.647886	0.517059	0.999947	Not Sig
ENSG00000177000.12	MTHFR	355.035	0.199716	0.17836	1.11974	0.262826	0.999947	Not Sig
ENSG00000011021.22	CLCN6	255.89	0.301774	0.42651	0.707543	0.479229	0.999947	Not Sig
ENSG00000116685.15	KIAA2013	519.725	-0.101194	0.162218	-0.623815	0.532749	0.999947	Not Sig
ENSG00000083444.16	PLOD1	413.452	-0.326469	0.216604	-1.50721	0.131757	0.999947	Not Sig
ENSG00000116688.16	MFN2	4717.39	0.00667337	0.279667	0.0238618	0.980963	0.999947	Not Sig
ENSG00000116691.10	MIIP	203.018	-0.106827	0.249233	-0.428623	0.668198	0.999947	Not Sig
ENSG00000120949.14	TNFRSF8	6.03864	-0.121093	0.768045	-0.157664	0.874721	0.999947	Not Sig
ENSG00000028137.18	TNFRSF1B	284.237	0.321374	0.281913	1.13998	0.254296	0.999947	Not Sig
ENSG00000048707.15	VPS13D	1261.02	-0.032094	0.180682	-0.177627	0.859016	0.999947	Not Sig
ENSG00000162496.8	DHRS3	382.557	-0.0628475	0.280729	-0.223872	0.822857	0.999947	Not Sig
ENSG00000157330.9	C1orf158	106.85	-0.608113	1.35991	-0.447172	0.654751	0.999947	Not Sig
ENSG00000162494.5	LRRC38	354.377	-0.226238	0.383696	-0.589628	0.55544	0.999947	Not Sig
ENSG00000259961.1	AL354712.1	1.79966	0.367425	1.2317	0.298306	0.76547	0.999947	Not Sig
ENSG00000162493.16	PDPN	430.517	-0.0602967	0.296545	-0.203331	0.838876	0.999947	Not Sig
ENSG00000116731.22	PRDM2	636.81	0.148383	0.199897	0.742298	0.457907	0.999947	Not Sig
ENSG00000189337.16	KAZN	10.4495	-0.199592	0.587265	-0.339867	0.733957	0.999947	Not Sig
ENSG00000171729.13	TMEM51	7.41214	-0.628973	0.631071	-0.996676	0.318922	0.999947	Not Sig
ENSG00000142634.12	EFHD2	37.3849	0.192983	0.343043	0.562563	0.573732	0.999947	Not Sig
ENSG00000132906.17	CASP9	140.236	0.167269	0.26763	0.625003	0.531969	0.999947	Not Sig
ENSG00000116138.12	DNAJC16	466.225	-0.25632	0.25694	-0.997588	0.318479	0.999947	Not Sig
ENSG00000272510.1	AL121992.3	10.4115	-0.76716	0.65875	-1.16457	0.244194	0.999947	Not Sig
ENSG00000116771.5	AGMAT	478.278	-0.695823	0.380307	-1.82964	0.0673045	0.999947	Not Sig
ENSG00000237301.1	AL121992.1	12.9506	0.865456	0.604581	1.4315	0.152288	0.999947	Not Sig
ENSG00000235084.3	CHCHD2P6	1.39302	-1.0332	1.27891	-0.807877	0.419162	0.999947	Not Sig
ENSG00000197312.11	DDI2	1032.43	0.206237	0.238911	0.86324	0.388006	0.999947	Not Sig
ENSG00000116786.12	PLEKHM2	1688.63	0.175883	0.17888	0.983247	0.325486	0.999947	Not Sig
ENSG00000237938.5	AL450998.2	3.18251	2.27126	1.15409	1.968	0.0490678	0.999947	Not Sig
ENSG00000162461.7	SLC25A34	558.495	-0.897098	0.406863	-2.20492	0.0274599	0.999947	Not Sig
ENSG00000162458.12	FBLIM1	17.681	-0.768522	0.598722	-1.2836	0.199281	0.999947	Not Sig
ENSG00000233954.6	UQCRHL	80.0438	-0.0220511	0.330241	-0.0667727	0.946763	0.999947	Not Sig
ENSG00000179743.4	FLJ37453	113.984	-0.32768	0.258854	-1.26589	0.205552	0.999947	Not Sig
ENSG00000065526.10	SPEN	704.304	0.218863	0.232337	0.942009	0.346188	0.999947	Not Sig
ENSG00000116809.11	ZBTB17	225.922	0.0726609	0.159531	0.455467	0.648774	0.999947	Not Sig
ENSG00000173641.17	HSPB7	15109.3	0.314416	0.308656	1.01866	0.308363	0.999947	Not Sig
ENSG00000186510.11	CLCNKA	6.16568	1.79023	1.07845	1.66	0.0969135	0.999947	Not Sig
ENSG00000142627.12	EPHA2	27.5099	0.0168273	0.372085	0.0452244	0.963928	0.999947	Not Sig
ENSG00000142632.16	ARHGEF19	5.28976	0.0733279	0.77851	0.0941901	0.924958	0.999947	Not Sig
ENSG00000132881.11	CPLANE2	4.20268	-0.704111	0.725364	-0.9707	0.331698	0.999947	Not Sig
ENSG00000037637.10	FBXO42	380.454	0.129522	0.140543	0.921584	0.356746	0.999947	Not Sig
ENSG00000055070.16	SZRD1	1062.04	-0.064909	0.277891	-0.233577	0.815313	0.999947	Not Sig
ENSG00000157191.19	NECAP2	75.6551	0.0922198	0.241057	0.382564	0.702043	0.999947	Not Sig
ENSG00000226029.1	LINC01772	6.78547	-0.00110535	0.95183	-0.00116129	0.999073	0.999947	Not Sig
ENSG00000080947.14	CROCCP3	20.8106	0.330236	0.687227	0.480534	0.630847	0.999947	Not Sig
ENSG00000219481.10	NBPF1	82.2347	-0.150903	0.310848	-0.485454	0.627354	0.999947	Not Sig
ENSG00000215908.10	CROCCP2	307.479	0.199778	0.519954	0.384222	0.700814	0.999947	Not Sig
ENSG00000186301.8	MST1P2	1.43924	0.385436	1.34046	0.287539	0.7737	0.999947	Not Sig
ENSG00000236698.1	EIF1AXP1	4.61005	-1.10907	0.694041	-1.59798	0.110046	0.999947	Not Sig
ENSG00000058453.16	CROCC	148.03	-0.118998	0.468908	-0.253778	0.799667	0.999947	Not Sig
ENSG00000228549.3	BX284668.2	2.38958	-0.802144	0.950469	-0.843946	0.3987	0.999947	Not Sig
ENSG00000238142.1	BX284668.5	11.4069	-0.0265436	0.50109	-0.0529718	0.957754	0.999947	Not Sig
ENSG00000235241.1	BX284668.4	1.67524	-0.2361	1.24569	-0.189533	0.849675	0.999947	Not Sig
ENSG00000117122.13	MFAP2	4.92656	0.232818	0.760559	0.306115	0.759517	0.999947	Not Sig
ENSG00000159363.17	ATP13A2	137.777	0.104609	0.200635	0.521387	0.602097	0.999947	Not Sig
ENSG00000117118.9	SDHB	2120.71	-0.204659	0.191305	-1.0698	0.284709	0.999947	Not Sig
ENSG00000117115.12	PADI2	4964.95	0.0532219	0.173233	0.307228	0.75867	0.999947	Not Sig
ENSG00000179051.13	RCC2	10.588	-0.0464121	0.462426	-0.100366	0.920053	0.999947	Not Sig
ENSG00000074964.16	ARHGEF10L	1040.58	-0.0645418	0.182877	-0.352925	0.724145	0.999947	Not Sig
ENSG00000117154.11	IGSF21	1.89056	0.0173848	1.33726	0.0130003	0.989628	0.999947	Not Sig
ENSG00000009709.11	PAX7	114.528	-0.312661	0.31029	-1.00764	0.313627	0.999947	Not Sig
ENSG00000159423.16	ALDH4A1	779.719	-0.145684	0.223016	-0.653246	0.513598	0.999947	Not Sig
ENSG00000169991.10	IFFO2	50.43	-0.232836	0.32722	-0.711559	0.476738	0.999947	Not Sig
ENSG00000272084.1	AL137127.1	4.87897	-0.459026	0.824079	-0.557018	0.577515	0.999947	Not Sig
ENSG00000127481.14	UBR4	1945.82	0.374752	0.233305	1.60628	0.108213	0.999947	Not Sig
ENSG00000230424.1	AL035413.1	2.85888	-0.570991	0.928045	-0.615262	0.538381	0.999947	Not Sig
ENSG00000127463.14	EMC1	378.334	0.442375	0.259961	1.70169	0.0888129	0.999947	Not Sig
ENSG00000053372.4	MRTO4	228.584	0.167214	0.182659	0.915446	0.359957	0.999947	Not Sig
ENSG00000211454.13	AKR7L	2.23061	0.385721	1.29577	0.297677	0.76595	0.999947	Not Sig
ENSG00000162482.4	AKR7A3	2.40491	0.675806	1.22634	0.551075	0.581582	0.999947	Not Sig
ENSG00000270728.1	AL035413.2	6.25357	-0.286033	0.734005	-0.389689	0.696767	0.999947	Not Sig
ENSG00000053371.12	AKR7A2	367.638	-0.00826967	0.185143	-0.0446664	0.964373	0.999947	Not Sig
ENSG00000040487.12	PQLC2	64.8701	0.183511	0.293933	0.624329	0.532412	0.999947	Not Sig
ENSG00000077549.17	CAPZB	2024.61	-0.0631082	0.11729	-0.538051	0.590542	0.999947	Not Sig
ENSG00000173436.14	MINOS1	262.906	-0.114751	0.170974	-0.671158	0.50212	0.999947	Not Sig
ENSG00000158747.14	NBL1	95.9325	-0.0477743	0.414901	-0.115146	0.908329	0.999947	Not Sig
ENSG00000226396.1	AL031727.1	7.04662	1.45224	0.74612	1.94639	0.0516079	0.999947	Not Sig
ENSG00000162542.13	TMCO4	33.8906	-0.525673	0.517682	-1.01543	0.309899	0.999947	Not Sig
ENSG00000169914.5	OTUD3	148.059	-0.268896	0.321164	-0.837254	0.40245	0.999947	Not Sig
ENSG00000188257.11	PLA2G2A	28.225	1.25504	0.707899	1.77291	0.0762436	0.999947	Not Sig
ENSG00000127472.10	PLA2G5	1.82688	0.774882	1.39743	0.554506	0.579232	0.999947	Not Sig
ENSG00000117215.14	PLA2G2D	1.84215	0.0600226	1.99303	0.0301163	0.975974	0.999947	Not Sig
ENSG00000162543.5	UBXN10	14.8903	1.09767	0.54278	2.02231	0.0431443	0.999947	Not Sig
ENSG00000162545.5	CAMK2N1	49.2675	0.166983	0.328634	0.508113	0.611374	0.999947	Not Sig
ENSG00000090432.6	MUL1	360.06	-0.0798844	0.242637	-0.329234	0.741979	0.999947	Not Sig
ENSG00000183114.7	FAM43B	8.25208	-1.04869	0.597933	-1.75386	0.0794552	0.999947	Not Sig
ENSG00000158825.5	CDA	6.8049	0.373923	0.785133	0.476254	0.633893	0.999947	Not Sig
ENSG00000158828.7	PINK1	1388.73	-0.178531	0.242459	-0.736337	0.461526	0.999947	Not Sig
ENSG00000117242.7	PINK1-AS	30.0139	-0.27875	0.384316	-0.725315	0.468259	0.999947	Not Sig
ENSG00000244038.9	DDOST	575.795	0.14891	0.168462	0.883939	0.376729	0.999947	Not Sig
ENSG00000117245.12	KIF17	11.537	0.721327	0.61762	1.16791	0.242841	0.999947	Not Sig
ENSG00000127483.17	HP1BP3	1947.59	0.166608	0.178776	0.931937	0.351369	0.999947	Not Sig
ENSG00000075151.20	EIF4G3	1640.58	0.079882	0.224301	0.356137	0.721738	0.999947	Not Sig
ENSG00000117298.15	ECE1	334.68	-0.0910485	0.282578	-0.322207	0.747296	0.999947	Not Sig
ENSG00000142794.18	NBPF3	20.683	-1.00133	0.586146	-1.70833	0.0875758	0.999947	Not Sig
ENSG00000162551.13	ALPL	9.57164	-0.0122656	0.608549	-0.0201554	0.983919	0.999947	Not Sig
ENSG00000090686.15	USP48	475.729	-0.0373515	0.132774	-0.281316	0.778468	0.999947	Not Sig
ENSG00000187942.11	LDLRAD2	4.44848	-0.0792403	0.774963	-0.10225	0.918558	0.999947	Not Sig
ENSG00000142798.19	HSPG2	708.305	0.205961	0.245107	0.84029	0.400746	0.999947	Not Sig
ENSG00000218510.8	LINC00339	10.6761	0.785196	0.786426	0.998437	0.318068	0.999947	Not Sig
ENSG00000285721.1	AL031281.2	3.69088	-0.425879	0.9912	-0.42966	0.667443	0.999947	Not Sig
ENSG00000285752.1	AL031281.3	2.2952	0.571131	1.33242	0.42864	0.668185	0.999947	Not Sig
ENSG00000070831.15	CDC42	10.2912	0.0929473	0.582128	0.159668	0.873143	0.999947	Not Sig
ENSG00000162552.14	WNT4	64.3523	-0.459056	0.411349	-1.11598	0.264432	0.999947	Not Sig
ENSG00000285873.1	AL445253.1	13.7008	-1.0536	0.540703	-1.94857	0.0513467	0.999947	Not Sig
ENSG00000184677.17	ZBTB40	338.629	0.247832	0.238144	1.04068	0.298024	0.999947	Not Sig
ENSG00000173372.16	C1QA	61.7168	0.104336	0.538722	0.193673	0.846432	0.999947	Not Sig
ENSG00000159189.11	C1QC	44.2711	0.326135	0.57666	0.565559	0.571694	0.999947	Not Sig
ENSG00000173369.15	C1QB	43.6759	0.783969	0.583624	1.34328	0.179182	0.999947	Not Sig
ENSG00000133216.16	EPHB2	2.43354	0.000390086	1.03085	0.000378413	0.999698	0.999947	Not Sig
ENSG00000004487.16	KDM1A	666.392	-0.00905993	0.154924	-0.0584798	0.953366	0.999947	Not Sig
ENSG00000169641.13	LUZP1	71.3668	0.408075	0.416277	0.980296	0.32694	0.999947	Not Sig
ENSG00000125944.19	HNRNPR	217.328	-0.0932982	0.292522	-0.318944	0.749769	0.999947	Not Sig
ENSG00000125945.14	ZNF436	4.5146	-0.0929725	0.789943	-0.117695	0.906309	0.999947	Not Sig
ENSG00000249087.6	ZNF436-AS1	1.2863	-0.277304	1.45468	-0.190628	0.848817	0.999947	Not Sig
ENSG00000204219.10	TCEA3	3292.61	-0.182013	0.15334	-1.18699	0.235233	0.999947	Not Sig
ENSG00000088280.18	ASAP3	137.111	0.402649	0.561516	0.717075	0.473328	0.999947	Not Sig
ENSG00000117318.8	ID3	13.8741	0.106501	0.620237	0.171711	0.863665	0.999947	Not Sig
ENSG00000142676.14	RPL11	4244.83	-0.0804311	0.205721	-0.390972	0.695818	0.999947	Not Sig
ENSG00000011007.12	ELOA	489.323	-0.076546	0.225309	-0.339738	0.734054	0.999947	Not Sig
ENSG00000236810.5	ELOA-AS1	3.0689	1.08762	1.05768	1.02831	0.303805	0.999947	Not Sig
ENSG00000057757.9	PITHD1	556.632	0.0601122	0.174313	0.344853	0.730205	0.999947	Not Sig
ENSG00000011009.10	LYPLA2	211.282	0.157909	0.171514	0.920677	0.357219	0.999947	Not Sig
ENSG00000117308.14	GALE	32.7068	-0.0457694	0.410924	-0.111382	0.911314	0.999947	Not Sig
ENSG00000117305.14	HMGCL	558.393	0.0339114	0.220376	0.15388	0.877705	0.999947	Not Sig
ENSG00000179163.11	FUCA1	187.61	-0.0525152	0.273265	-0.192177	0.847603	0.999947	Not Sig
ENSG00000189266.12	PNRC2	428.373	0.193561	0.187044	1.03484	0.300744	0.999947	Not Sig
ENSG00000188529.14	SRSF10	712.976	0.212624	0.325488	0.653247	0.513597	0.999947	Not Sig
ENSG00000225315.2	AL591178.1	4.28483	0.667951	1.07132	0.623485	0.532966	0.999947	Not Sig
ENSG00000142661.18	MYOM3	8327.51	0.147268	0.372314	0.395548	0.692438	0.999947	Not Sig
ENSG00000230703.1	AL591178.2	2.9179	0.649661	1.29221	0.502753	0.615138	0.999947	Not Sig
ENSG00000142677.3	IL22RA1	2.84291	0.913215	1.06515	0.85736	0.391246	0.999947	Not Sig
ENSG00000185436.11	IFNLR1	85.3466	-0.447275	0.301547	-1.48327	0.138003	0.999947	Not Sig
ENSG00000158055.15	GRHL3	1.69224	0.661216	1.3001	0.508589	0.61104	0.999947	Not Sig
ENSG00000001460.17	STPG1	19.5662	-0.25531	0.405089	-0.630258	0.528526	0.999947	Not Sig
ENSG00000001461.16	NIPAL3	121.75	-0.359993	0.335575	-1.07276	0.283377	0.999947	Not Sig
ENSG00000117602.11	RCAN3	36.8581	-0.504157	0.485336	-1.03878	0.298907	0.999947	Not Sig
ENSG00000133226.16	SRRM1	918.106	0.3236	0.506298	0.639148	0.522727	0.999947	Not Sig
ENSG00000169504.14	CLIC4	494.43	-0.37972	0.359655	-1.05579	0.291064	0.999947	Not Sig
ENSG00000020633.18	RUNX3	6.39047	1.09266	0.766171	1.42613	0.153831	0.999947	Not Sig
ENSG00000117614.9	SYF2	592.275	0.00369311	0.189658	0.0194725	0.984464	0.999947	Not Sig
ENSG00000284602.1	AL031432.4	8.45619	0.8481	0.826772	1.0258	0.304987	0.999947	Not Sig
ENSG00000284657.1	AL031432.5	1.49279	2.69869	1.81183	1.48948	0.136361	0.999947	Not Sig
ENSG00000117616.17	RSRP1	529.792	0.339307	0.831877	0.407882	0.683361	0.999947	Not Sig
ENSG00000272432.1	AL031432.3	1.97758	-0.48314	1.06661	-0.452967	0.650572	0.999947	Not Sig
ENSG00000261349.1	AL031432.2	1.22979	1.45749	1.75802	0.829054	0.407074	0.999947	Not Sig
ENSG00000187010.20	RHD	1.39474	3.66186	1.70097	2.1528	0.0313342	0.999947	Not Sig
ENSG00000183726.10	TMEM50A	294.751	0.099049	0.208443	0.475186	0.634654	0.999947	Not Sig
ENSG00000188672.18	RHCE	5.73674	-0.348642	0.673752	-0.517463	0.604833	0.999947	Not Sig
ENSG00000204178.10	MACO1	520.165	0.224444	0.241646	0.928813	0.352986	0.999947	Not Sig
ENSG00000157978.11	LDLRAP1	202.492	-0.0123563	0.222513	-0.0555308	0.955716	0.999947	Not Sig
ENSG00000225643.1	AL606491.1	1.8549	0.0894624	1.30919	0.0683341	0.94552	0.999947	Not Sig
ENSG00000117643.14	MAN1C1	66.6842	0.118304	0.250552	0.472174	0.636803	0.999947	Not Sig
ENSG00000162430.16	SELENON	362.935	0.287764	0.229483	1.25396	0.209855	0.999947	Not Sig
ENSG00000228172.5	AL020996.1	2.74512	0.0518298	0.866746	0.0597981	0.952316	0.999947	Not Sig
ENSG00000117640.17	MTFR1L	1161.03	0.286208	0.169693	1.68662	0.0916756	0.999947	Not Sig
ENSG00000127423.10	AUNIP	4.65643	-0.0648629	0.819019	-0.0791958	0.936877	0.999947	Not Sig
ENSG00000182749.5	PAQR7	19.0558	-0.144415	0.37394	-0.386197	0.699351	0.999947	Not Sig
ENSG00000117632.22	STMN1	143.398	0.106075	0.336915	0.314841	0.752882	0.999947	Not Sig
ENSG00000158006.13	PAFAH2	178.965	0.00206497	0.245432	0.00841362	0.993287	0.999947	Not Sig
ENSG00000158008.9	EXTL1	291.112	-0.437316	0.334453	-1.30756	0.191024	0.999947	Not Sig
ENSG00000158014.14	SLC30A2	15.2499	0.525597	0.599663	0.876487	0.380766	0.999947	Not Sig
ENSG00000158022.6	TRIM63	3081.36	0.192625	0.396514	0.485798	0.627111	0.999947	Not Sig
ENSG00000175087.9	PDIK1L	160.457	0.204083	0.174206	1.1715	0.241397	0.999947	Not Sig
ENSG00000197245.5	FAM110D	14.0523	-0.144817	0.460122	-0.314736	0.752962	0.999947	Not Sig
ENSG00000236782.7	AL391650.1	4.72457	1.09775	0.912102	1.20354	0.228769	0.999947	Not Sig
ENSG00000142675.17	CNKSR1	702.674	0.0262418	0.244716	0.107234	0.914603	0.999947	Not Sig
ENSG00000188782.8	CATSPER4	2.37957	0.802469	1.38371	0.579941	0.561954	0.999947	Not Sig
ENSG00000236155.6	AL355877.1	14.3838	0.0939825	0.590035	0.159283	0.873446	0.999947	Not Sig
ENSG00000130695.15	CEP85	1600.37	0.156601	0.166124	0.942678	0.345846	0.999947	Not Sig
ENSG00000270733.1	AL355877.2	10.1027	-0.260348	0.572466	-0.454783	0.649265	0.999947	Not Sig
ENSG00000142669.14	SH3BGRL3	77.7883	0.0734887	0.295286	0.248873	0.803459	0.999947	Not Sig
ENSG00000158062.20	UBXN11	61.6511	0.377784	0.640734	0.589612	0.555451	0.999947	Not Sig
ENSG00000169442.8	CD52	14.5937	-0.125295	0.703066	-0.178213	0.858556	0.999947	Not Sig
ENSG00000117682.16	DHDDS	107.348	-0.0233382	0.248029	-0.0940946	0.925034	0.999947	Not Sig
ENSG00000198830.10	HMGN2	521.964	0.0340186	0.254626	0.133602	0.893717	0.999947	Not Sig
ENSG00000117676.13	RPS6KA1	3.70247	0.685129	0.943922	0.725832	0.467942	0.999947	Not Sig
ENSG00000117713.19	ARID1A	529.767	0.0883992	0.187523	0.471404	0.637352	0.999947	Not Sig
ENSG00000060642.10	PIGV	61.7995	0.291538	0.241565	1.20687	0.227482	0.999947	Not Sig
ENSG00000204160.11	ZDHHC18	115.837	0.0981145	0.204339	0.480155	0.631117	0.999947	Not Sig
ENSG00000142751.14	GPN2	156.852	0.0345779	0.157706	0.219256	0.826451	0.999947	Not Sig
ENSG00000198746.12	GPATCH3	132.464	-0.147496	0.23204	-0.63565	0.525004	0.999947	Not Sig
ENSG00000090273.13	NUDC	812.365	-0.0590323	0.202092	-0.292106	0.770205	0.999947	Not Sig
ENSG00000131910.4	NR0B2	5.55228	0.0531368	0.868668	0.0611704	0.951224	0.999947	Not Sig
ENSG00000253368.3	TRNP1	7.49068	0.620564	0.633282	0.979918	0.327127	0.999947	Not Sig
ENSG00000158246.7	TENT5B	9.2102	1.28842	1.00401	1.28327	0.199398	0.999947	Not Sig
ENSG00000090020.10	SLC9A1	101.197	0.398615	0.356865	1.11699	0.263999	0.999947	Not Sig
ENSG00000142784.15	WDTC1	1363.33	-0.00737415	0.212145	-0.0347599	0.972271	0.999947	Not Sig
ENSG00000186501.14	TMEM222	253.387	-0.025251	0.137878	-0.18314	0.854688	0.999947	Not Sig
ENSG00000241547.1	ACTG1P20	1.43908	0.329181	1.48099	0.222271	0.824103	0.999947	Not Sig
ENSG00000142765.17	SYTL1	3.14686	-0.087726	0.884416	-0.0991909	0.920987	0.999947	Not Sig
ENSG00000142733.15	MAP3K6	107.019	0.0972142	0.234131	0.415213	0.677986	0.999947	Not Sig
ENSG00000142748.12	FCN3	4.04884	0.627944	0.953221	0.65876	0.51005	0.999947	Not Sig
ENSG00000158195.10	WASF2	285.97	0.10075	0.17673	0.570077	0.568625	0.999947	Not Sig
ENSG00000237429.1	BX293535.1	4.95609	-0.458552	0.886008	-0.517549	0.604773	0.999947	Not Sig
ENSG00000126705.14	AHDC1	764.635	-0.0668451	0.243138	-0.274927	0.783372	0.999947	Not Sig
ENSG00000000938.12	FGR	19.3301	0.433436	0.401482	1.07959	0.280325	0.999947	Not Sig
ENSG00000235912.1	AL031729.1	2.23251	0.12411	1.02316	0.1213	0.903453	0.999947	Not Sig
ENSG00000126709.14	IFI6	135.572	1.24801	0.914659	1.36446	0.172423	0.999947	Not Sig
ENSG00000009780.15	FAM76A	240.226	0.0574315	0.281213	0.204228	0.838175	0.999947	Not Sig
ENSG00000117758.13	STX12	217.822	0.00173133	0.167667	0.010326	0.991761	0.999947	Not Sig
ENSG00000117751.17	PPP1R8	300.992	-0.0239961	0.196	-0.122429	0.902559	0.999947	Not Sig
ENSG00000130775.15	THEMIS2	17.7503	0.940154	0.572207	1.64303	0.100377	0.999947	Not Sig
ENSG00000117748.9	RPA2	604.129	-0.24666	0.193665	-1.27364	0.20279	0.999947	Not Sig
ENSG00000158156.7	XKR8	65.2216	-0.147891	0.308404	-0.479536	0.631558	0.999947	Not Sig
ENSG00000158161.15	EYA3	160.709	0.229123	0.164605	1.39196	0.163934	0.999947	Not Sig
ENSG00000169403.11	PTAFR	8.81153	0.120447	0.535398	0.224967	0.822005	0.999947	Not Sig
ENSG00000126698.10	DNAJC8	569.475	0.0426837	0.157125	0.271654	0.785888	0.999947	Not Sig
ENSG00000130770.17	ATP5IF1	323.065	-0.26468	0.236117	-1.12097	0.2623	0.999947	Not Sig
ENSG00000130766.4	SESN2	7.90637	0.093103	0.618498	0.150531	0.880346	0.999947	Not Sig
ENSG00000130772.13	MED18	7.39379	0.253105	0.564723	0.448193	0.654014	0.999947	Not Sig
ENSG00000204138.12	PHACTR4	246.854	0.321898	0.228883	1.40639	0.15961	0.999947	Not Sig
ENSG00000180198.16	RCC1	77.2994	-0.249377	0.268711	-0.928047	0.353383	0.999947	Not Sig
ENSG00000242125.3	SNHG3	66.4284	0.607246	0.365941	1.65941	0.0970337	0.999947	Not Sig
ENSG00000279443.1	AL513497.1	1.3394	1.52579	1.49586	1.02001	0.307723	0.999947	Not Sig
ENSG00000180098.9	TRNAU1AP	94.9933	0.123276	0.255127	0.483193	0.628959	0.999947	Not Sig
ENSG00000197989.14	SNHG12	49.0659	0.799807	0.504617	1.58498	0.112972	0.999947	Not Sig
ENSG00000221539.1	SNORD99	1.38603	2.57429	1.79906	1.4309	0.152458	0.999947	Not Sig
ENSG00000120656.11	TAF12	168.477	0.03739	0.231304	0.161649	0.871582	0.999947	Not Sig
ENSG00000188060.7	RAB42	2.47077	0.0882075	1.40791	0.0626515	0.950044	0.999947	Not Sig
ENSG00000229388.1	LINC01715	21.889	0.115398	0.396231	0.29124	0.770868	0.999947	Not Sig
ENSG00000162419.12	GMEB1	87.2882	-0.270833	0.250681	-1.08039	0.279969	0.999947	Not Sig
ENSG00000198492.15	YTHDF2	444.262	0.0267354	0.188007	0.142204	0.886919	0.999947	Not Sig
ENSG00000159023.21	EPB41	478.978	0.0362027	0.218304	0.165836	0.868286	0.999947	Not Sig
ENSG00000253304.1	TMEM200B	8.57656	-0.790134	0.605147	-1.30569	0.191658	0.999947	Not Sig
ENSG00000116350.16	SRSF4	809.727	0.320961	0.299695	1.07096	0.284189	0.999947	Not Sig
ENSG00000116353.15	MECR	337.275	0.104655	0.168175	0.622296	0.533747	0.999947	Not Sig
ENSG00000060656.19	PTPRU	216.692	0.54087	0.467606	1.15668	0.247404	0.999947	Not Sig
ENSG00000186056.10	MATN1-AS1	1.1899	-0.000112105	1.63486	-6.86e-05	0.999945	0.999947	Not Sig
ENSG00000162511.7	LAPTM5	50.6274	-0.0118132	0.470498	-0.0251079	0.979969	0.999947	Not Sig
ENSG00000162512.15	SDC3	79.0696	-0.253987	0.373311	-0.680362	0.496275	0.999947	Not Sig
ENSG00000134644.15	PUM1	883.944	0.0768062	0.193979	0.395952	0.692141	0.999947	Not Sig
ENSG00000084628.9	NKAIN1	208.619	-0.653529	0.319974	-2.04245	0.0411071	0.999947	Not Sig
ENSG00000060688.12	SNRNP40	156.373	0.00490914	0.205347	0.0239066	0.980927	0.999947	Not Sig
ENSG00000229447.2	AC114495.2	3.76067	0.472227	1.20431	0.392116	0.694973	0.999947	Not Sig
ENSG00000121766.15	ZCCHC17	218.724	-0.112675	0.193599	-0.582004	0.560564	0.999947	Not Sig
ENSG00000121769.7	FABP3	6034.42	0.102648	0.370589	0.276986	0.781791	0.999947	Not Sig
ENSG00000168528.11	SERINC2	281.274	-0.102952	0.246236	-0.418103	0.675871	0.999947	Not Sig
ENSG00000142910.15	TINAGL1	248.397	0.145306	0.290046	0.500976	0.616388	0.999947	Not Sig
ENSG00000121764.11	HCRTR1	1.55493	0.501832	1.51049	0.332232	0.739714	0.999947	Not Sig
ENSG00000162517.12	PEF1	173.803	0.200069	0.225447	0.887429	0.374848	0.999947	Not Sig
ENSG00000235790.7	AC114488.2	2.05111	0.932098	1.70144	0.547828	0.58381	0.999947	Not Sig
ENSG00000084636.17	COL16A1	162.06	0.253478	0.470236	0.539044	0.589857	0.999947	Not Sig
ENSG00000121753.12	ADGRB2	11.5351	-0.519396	0.692528	-0.75	0.453255	0.999947	Not Sig
ENSG00000184007.20	PTP4A2	3329.39	-0.174928	0.243034	-0.719766	0.471669	0.999947	Not Sig
ENSG00000121774.17	KHDRBS1	785.232	0.0292936	0.182665	0.160367	0.872592	0.999947	Not Sig
ENSG00000121775.17	TMEM39B	53.3289	0.263745	0.276222	0.954831	0.339663	0.999947	Not Sig
ENSG00000025800.13	KPNA6	949.511	0.145649	0.146439	0.994602	0.31993	0.999947	Not Sig
ENSG00000084652.15	TXLNA	359.16	0.316533	0.250004	1.26611	0.205474	0.999947	Not Sig
ENSG00000160050.14	CCDC28B	351.351	-0.305299	0.221718	-1.37697	0.168523	0.999947	Not Sig
ENSG00000160051.11	IQCC	15.3121	-0.331663	0.464579	-0.713899	0.475289	0.999947	Not Sig
ENSG00000160055.19	TMEM234	18.1144	-0.136655	0.447139	-0.30562	0.759894	0.999947	Not Sig
ENSG00000084623.11	EIF3I	1560.68	0.0366986	0.164256	0.223423	0.823206	0.999947	Not Sig
ENSG00000220785.7	MTMR9LP	41.2109	0.22089	0.641479	0.344344	0.730587	0.999947	Not Sig
ENSG00000183615.5	FAM167B	4.06485	0.280798	0.713032	0.393809	0.693722	0.999947	Not Sig
ENSG00000182866.16	LCK	5.51594	0.257585	0.874618	0.294511	0.768367	0.999947	Not Sig
ENSG00000116478.11	HDAC1	165.327	-0.0212055	0.19362	-0.109521	0.912789	0.999947	Not Sig
ENSG00000175130.6	MARCKSL1	46.0162	-0.0229377	0.296133	-0.0774574	0.93826	0.999947	Not Sig
ENSG00000162526.6	TSSK3	2.36314	1.25499	1.27618	0.983392	0.325415	0.999947	Not Sig
ENSG00000225828.1	FAM229A	20.7592	0.202139	0.842516	0.239923	0.81039	0.999947	Not Sig
ENSG00000160058.18	BSDC1	569.907	0.00433614	0.153732	0.0282059	0.977498	0.999947	Not Sig
ENSG00000160062.14	ZBTB8A	47.2846	-0.123908	0.271288	-0.45674	0.647858	0.999947	Not Sig
ENSG00000176261.15	ZBTB8OS	177.086	-0.103815	0.180405	-0.575458	0.564982	0.999947	Not Sig
ENSG00000162521.18	RBBP4	699.781	-0.066421	0.113228	-0.586614	0.557463	0.999947	Not Sig
ENSG00000162520.14	SYNC	592.958	-0.301341	0.32934	-0.914984	0.3602	0.999947	Not Sig
ENSG00000162522.10	KIAA1522	50.861	-0.136783	0.394442	-0.346776	0.728759	0.999947	Not Sig
ENSG00000134684.10	YARS	386.739	-0.106833	0.20995	-0.508847	0.61086	0.999947	Not Sig
ENSG00000116497.17	S100PBP	118.548	0.551087	0.332449	1.65766	0.0973866	0.999947	Not Sig
ENSG00000160097.17	FNDC5	2830.06	-0.0935913	0.428869	-0.218228	0.827251	0.999947	Not Sig
ENSG00000121900.18	TMEM54	22.2773	-0.344259	0.478395	-0.719612	0.471764	0.999947	Not Sig
ENSG00000116514.16	RNF19B	136.231	0.00769779	0.350643	0.0219534	0.982485	0.999947	Not Sig
ENSG00000239670.1	AL355864.2	1.30994	-0.251824	1.45869	-0.172637	0.862936	0.999947	Not Sig
ENSG00000004455.16	AK2	663.884	0.0604674	0.191846	0.315187	0.752619	0.999947	Not Sig
ENSG00000142920.16	AZIN2	15.4308	0.761797	0.537896	1.41626	0.156701	0.999947	Not Sig
ENSG00000278997.1	AL662907.1	1.4577	0.396288	1.34336	0.294997	0.767996	0.999947	Not Sig
ENSG00000116525.13	TRIM62	24.3893	0.958249	0.452582	2.11729	0.0342349	0.999947	Not Sig
ENSG00000160094.14	ZNF362	209.561	0.0341726	0.164756	0.207414	0.835687	0.999947	Not Sig
ENSG00000225313.5	AL513327.1	12.4851	0.39886	0.91343	0.436662	0.662357	0.999947	Not Sig
ENSG00000134686.18	PHC2	567.768	0.152609	0.159716	0.955502	0.339324	0.999947	Not Sig
ENSG00000222112.1	RN7SKP16	1.76629	0.369078	1.13467	0.325274	0.744974	0.999947	Not Sig
ENSG00000121903.14	ZSCAN20	26.012	-0.0183339	0.395337	-0.0463753	0.963011	0.999947	Not Sig
ENSG00000121904.17	CSMD2	1.94961	-0.131521	1.04399	-0.125979	0.899748	0.999947	Not Sig
ENSG00000163866.8	SMIM12	265.491	-0.255248	0.222861	-1.14532	0.252076	0.999947	Not Sig
ENSG00000187513.8	GJA4	49.8266	-0.256183	0.373974	-0.685031	0.493325	0.999947	Not Sig
ENSG00000230163.1	AL122010.1	3.83943	0.14475	0.867627	0.166835	0.8675	0.999947	Not Sig
ENSG00000284773.1	AC114490.3	2.5627	-0.737084	1.14983	-0.641038	0.521498	0.999947	Not Sig
ENSG00000163867.16	ZMYM6	88.556	0.147074	0.297085	0.495057	0.62056	0.999947	Not Sig
ENSG00000197056.10	ZMYM1	60.1527	0.121922	0.269161	0.452973	0.650568	0.999947	Not Sig
ENSG00000116560.10	SFPQ	1397.99	0.0450978	0.380023	0.118671	0.905536	0.999947	Not Sig
ENSG00000146463.11	ZMYM4	521.782	-0.217843	0.177088	-1.23014	0.218643	0.999947	Not Sig
ENSG00000229994.1	RPL5P4	1.32564	0.239481	1.31926	0.181527	0.855954	0.999947	Not Sig
ENSG00000142687.17	KIAA0319L	944.372	0.111051	0.15393	0.721441	0.470638	0.999947	Not Sig
ENSG00000020129.15	NCDN	127.265	0.0367159	0.188476	0.194804	0.845546	0.999947	Not Sig
ENSG00000116819.7	TFAP2E	2.84906	2.09111	1.24893	1.67431	0.0940692	0.999947	Not Sig
ENSG00000126067.11	PSMB2	688.58	0.196556	0.140436	1.39961	0.161629	0.999947	Not Sig
ENSG00000142686.7	C1orf216	218.162	-0.18942	0.224018	-0.845555	0.397801	0.999947	Not Sig
ENSG00000134698.10	AGO4	475.047	-0.111005	0.212615	-0.522094	0.601605	0.999947	Not Sig
ENSG00000092847.11	AGO1	264.09	-0.0092742	0.175836	-0.0527434	0.957936	0.999947	Not Sig
ENSG00000126070.19	AGO3	188.692	0.0267726	0.326841	0.0819131	0.934716	0.999947	Not Sig
ENSG00000116863.10	ADPRHL2	268.509	-0.010293	0.182001	-0.0565548	0.9549	0.999947	Not Sig
ENSG00000171812.12	COL8A2	12.5804	0.82497	0.719391	1.14676	0.25148	0.999947	Not Sig
ENSG00000054116.11	TRAPPC3	273.399	-0.0923815	0.193684	-0.476971	0.633383	0.999947	Not Sig
ENSG00000116871.15	MAP7D1	2778.25	-0.231928	0.211554	-1.09631	0.272945	0.999947	Not Sig
ENSG00000054118.14	THRAP3	2273.34	0.19481	0.228727	0.851713	0.394374	0.999947	Not Sig
ENSG00000214193.10	SH3D21	7.97731	0.502469	0.808051	0.621828	0.534055	0.999947	Not Sig
ENSG00000142694.6	EVA1B	7.09406	0.185559	0.600801	0.308852	0.757434	0.999947	Not Sig
ENSG00000116883.8	AL591845.1	8.44827	1.20627	0.957787	1.25943	0.207873	0.999947	Not Sig
ENSG00000196182.10	STK40	1107.64	0.0869564	0.206172	0.421766	0.673196	0.999947	Not Sig
ENSG00000181817.5	LSM10	570.743	0.000569583	0.168087	0.00338862	0.997296	0.999947	Not Sig
ENSG00000116885.18	OSCP1	28.3933	0.410979	0.418541	0.981932	0.326133	0.999947	Not Sig
ENSG00000116898.11	MRPS15	1285.22	-0.0588959	0.169693	-0.347074	0.728536	0.999947	Not Sig
ENSG00000119535.17	CSF3R	17.5126	0.0946292	0.511258	0.185091	0.853158	0.999947	Not Sig
ENSG00000163873.9	GRIK3	2.3175	0.802888	1.40297	0.572279	0.567133	0.999947	Not Sig
ENSG00000284650.1	AL031430.1	16.6864	-0.449473	1.07233	-0.419156	0.675102	0.999947	Not Sig
ENSG00000233621.1	LINC01137	36.6357	0.0119681	0.486567	0.024597	0.980376	0.999947	Not Sig
ENSG00000163874.10	ZC3H12A	37.4941	0.192344	0.302332	0.636201	0.524646	0.999947	Not Sig
ENSG00000163875.15	MEAF6	381.114	0.179359	0.173746	1.0323	0.301929	0.999947	Not Sig
ENSG00000163877.10	SNIP1	106.194	-0.0550782	0.246607	-0.223344	0.823268	0.999947	Not Sig
ENSG00000163879.10	DNALI1	39.3414	0.349861	0.590597	0.592386	0.553592	0.999947	Not Sig
ENSG00000134697.12	GNL2	407.098	-0.0567935	0.166807	-0.340474	0.7335	0.999947	Not Sig
ENSG00000116922.14	C1orf109	90.5904	-0.31262	0.202859	-1.54107	0.1233	0.999947	Not Sig
ENSG00000134690.10	CDCA8	3.40393	-0.112996	0.949104	-0.119056	0.905231	0.999947	Not Sig
ENSG00000185090.14	MANEAL	22.3632	-0.0943535	0.407803	-0.23137	0.817027	0.999947	Not Sig
ENSG00000196449.3	YRDC	41.1674	0.113478	0.289002	0.392653	0.694576	0.999947	Not Sig
ENSG00000197982.13	C1orf122	230.656	-0.634899	0.269217	-2.35832	0.0183581	0.999947	Not Sig
ENSG00000188786.9	MTF1	198.65	0.0204262	0.218247	0.0935921	0.925433	0.999947	Not Sig
ENSG00000204084.12	INPP5B	147.349	0.508523	0.51678	0.984022	0.325105	0.999947	Not Sig
ENSG00000183431.11	SF3A3	524.278	0.470872	0.460912	1.02161	0.306966	0.999947	Not Sig
ENSG00000212541.1	RNU6-510P	7.15087	1.04104	1.52839	0.681134	0.495787	0.999947	Not Sig
ENSG00000183386.9	FHL3	13148.3	-0.0631163	0.227092	-0.277933	0.781064	0.999947	Not Sig
ENSG00000183520.11	UTP11	1876.53	-0.0825838	0.212745	-0.388182	0.697881	0.999947	Not Sig
ENSG00000185668.7	POU3F1	4.2767	-0.107561	0.693682	-0.155059	0.876775	0.999947	Not Sig
ENSG00000116954.7	RRAGC	99.3628	-0.12138	0.231554	-0.524198	0.600141	0.999947	Not Sig
ENSG00000228436.2	AL139260.1	3.50265	0.179007	1.08566	0.164882	0.869037	0.999947	Not Sig
ENSG00000214114.8	MYCBP	88.9636	0.0214467	0.260236	0.0824123	0.934319	0.999947	Not Sig
ENSG00000158315.10	RHBDL2	1.21204	-0.555847	1.54673	-0.35937	0.719318	0.999947	Not Sig
ENSG00000174574.15	AKIRIN1	376.533	0.135782	0.185721	0.731107	0.464714	0.999947	Not Sig
ENSG00000168653.10	NDUFS5	1605.09	0.0436366	0.216728	0.201343	0.84043	0.999947	Not Sig
ENSG00000127603.25	MACF1	1624.5	-0.126374	0.234525	-0.538852	0.589989	0.999947	Not Sig
ENSG00000183682.7	BMP8A	3.76886	2.51003	1.516	1.65569	0.0977843	0.999947	Not Sig
ENSG00000243970.3	PPIEL	70.0136	0.88911	1.11465	0.797657	0.425069	0.999947	Not Sig
ENSG00000090621.13	PABPC4	4114.51	0.0309956	0.191109	0.162188	0.871158	0.999947	Not Sig
ENSG00000228060.2	AL365277.1	1.70624	1.20464	1.33439	0.902769	0.366648	0.999947	Not Sig
ENSG00000163909.7	HEYL	46.1793	-0.261257	0.311596	-0.838447	0.40178	0.999947	Not Sig
ENSG00000116981.3	NT5C1A	141.375	0.340306	0.553212	0.615146	0.538458	0.999947	Not Sig
ENSG00000116983.12	HPCAL4	34.3662	0.250253	0.391592	0.639064	0.522781	0.999947	Not Sig
ENSG00000084072.16	PPIE	346.189	0.0560111	0.223862	0.250203	0.80243	0.999947	Not Sig
ENSG00000116985.11	BMP8B	10.0035	0.1861	0.621037	0.29966	0.764436	0.999947	Not Sig
ENSG00000043514.16	TRIT1	88.1665	0.232961	0.307602	0.757344	0.448844	0.999947	Not Sig
ENSG00000116990.10	MYCL	2.76071	-0.463137	0.911531	-0.508087	0.611392	0.999947	Not Sig
ENSG00000131236.16	CAP1	161.228	0.0247218	0.230284	0.107353	0.914509	0.999947	Not Sig
ENSG00000131238.17	PPT1	291.895	-0.101836	0.283518	-0.359188	0.719454	0.999947	Not Sig
ENSG00000117000.8	RLF	248.841	0.0511805	0.251058	0.203859	0.838463	0.999947	Not Sig
ENSG00000259943.1	AL050341.2	100.498	-0.150702	0.261515	-0.576265	0.564436	0.999947	Not Sig
ENSG00000084073.8	ZMPSTE24	347.676	-0.054463	0.209321	-0.260189	0.794718	0.999947	Not Sig
ENSG00000049089.14	COL9A2	5.54578	0.597537	0.656107	0.910731	0.362437	0.999947	Not Sig
ENSG00000084070.11	SMAP2	93.2872	0.0611043	0.270611	0.225801	0.821356	0.999947	Not Sig
ENSG00000187801.14	ZFP69B	3.52869	-0.822369	1.01475	-0.810415	0.417702	0.999947	Not Sig
ENSG00000260920.2	AL031985.3	3.32182	-0.741615	1.02589	-0.722896	0.469744	0.999947	Not Sig
ENSG00000187815.9	ZFP69	8.76278	0.840501	0.593129	1.41706	0.156465	0.999947	Not Sig
ENSG00000238287.1	AL603839.3	2.86194	-0.1136	0.894071	-0.127059	0.898894	0.999947	Not Sig
ENSG00000164002.11	EXO5	17.6427	-0.260198	0.376353	-0.691367	0.489335	0.999947	Not Sig
ENSG00000117010.16	ZNF684	28.0928	-0.0227964	0.29088	-0.0783703	0.937533	0.999947	Not Sig
ENSG00000117016.9	RIMS3	4.17629	-0.619067	0.953786	-0.649064	0.516297	0.999947	Not Sig
ENSG00000272145.1	NFYC-AS1	16.5009	0.0117296	0.655913	0.0178828	0.985732	0.999947	Not Sig
ENSG00000066136.20	NFYC	568.437	-0.0876979	0.169795	-0.516492	0.605511	0.999947	Not Sig
ENSG00000117013.15	KCNQ4	109.245	0.0248668	0.568437	0.0437459	0.965107	0.999947	Not Sig
ENSG00000179862.6	CITED4	196.41	-0.140059	0.299775	-0.467213	0.640348	0.999947	Not Sig
ENSG00000171793.14	CTPS1	153.594	0.143758	0.217993	0.659461	0.5096	0.999947	Not Sig
ENSG00000281207.1	SLFNL1-AS1	3.6073	-0.165433	0.95081	-0.173992	0.861872	0.999947	Not Sig
ENSG00000171790.15	SLFNL1	2.1992	-0.539283	1.10093	-0.489844	0.624244	0.999947	Not Sig
ENSG00000010803.16	SCMH1	541.021	-0.0438347	0.20369	-0.215203	0.829609	0.999947	Not Sig
ENSG00000204060.7	FOXO6	2.06928	-0.312146	1.12221	-0.278152	0.780895	0.999947	Not Sig
ENSG00000127129.9	EDN2	1.41702	-1.10103	1.96067	-0.561557	0.574418	0.999947	Not Sig
ENSG00000127124.15	HIVEP3	39.7445	0.0939195	0.398961	0.23541	0.813891	0.999947	Not Sig
ENSG00000198815.8	FOXJ3	1035.05	0.026753	0.175915	0.152079	0.879125	0.999947	Not Sig
ENSG00000177181.14	RIMKLA	25.7061	-0.179712	0.389127	-0.461835	0.644199	0.999947	Not Sig
ENSG00000066185.12	ZMYND12	23.4771	-0.323662	0.441198	-0.733598	0.463194	0.999947	Not Sig
ENSG00000127125.8	PPCS	299.887	0.0519228	0.172877	0.300345	0.763914	0.999947	Not Sig
ENSG00000186409.15	CCDC30	7.44201	0.0289005	0.597669	0.0483553	0.961433	0.999947	Not Sig
ENSG00000171960.10	PPIH	62.2497	-0.0392303	0.24222	-0.161961	0.871336	0.999947	Not Sig
ENSG00000285728.1	AC098484.4	5.169	1.05458	0.818387	1.28861	0.197535	0.999947	Not Sig
ENSG00000065978.18	YBX1	9752.68	-0.15182	0.172676	-0.879219	0.379282	0.999947	Not Sig
ENSG00000117385.15	P3H1	62.4197	0.156128	0.354936	0.439877	0.660026	0.999947	Not Sig
ENSG00000164008.15	C1orf50	79.2632	-0.00703596	0.323897	-0.0217229	0.982669	0.999947	Not Sig
ENSG00000274386.5	TMEM269	3.60302	-0.343401	0.863315	-0.39777	0.6908	0.999947	Not Sig
ENSG00000177868.11	SVBP	80.6809	-0.200451	0.220378	-0.90958	0.363044	0.999947	Not Sig
ENSG00000164010.14	ERMAP	40.3838	-0.0984243	0.31866	-0.308869	0.757421	0.999947	Not Sig
ENSG00000164011.17	ZNF691	71.0232	0.018206	0.344611	0.0528304	0.957867	0.999947	Not Sig
ENSG00000117394.21	SLC2A1	15.833	-0.65899	0.642775	-1.02523	0.305256	0.999947	Not Sig
ENSG00000117395.12	EBNA1BP2	258.17	-0.01681	0.156006	-0.107752	0.914192	0.999947	Not Sig
ENSG00000066056.13	TIE1	88.1143	0.04435	0.255566	0.173537	0.86223	0.999947	Not Sig
ENSG00000066322.14	ELOVL1	85.7028	0.00211286	0.26158	0.00807728	0.993555	0.999947	Not Sig
ENSG00000159479.16	MED8	102.127	0.207485	0.212231	0.977638	0.328254	0.999947	Not Sig
ENSG00000198198.16	SZT2	292.278	0.334097	0.312049	1.07065	0.284325	0.999947	Not Sig
ENSG00000142949.16	PTPRF	25.3162	0.182202	0.510336	0.357024	0.721074	0.999947	Not Sig
ENSG00000066135.12	KDM4A	74.8581	0.251291	0.284839	0.882222	0.377657	0.999947	Not Sig
ENSG00000236200.5	KDM4A-AS1	3.78683	0.145407	1.00803	0.144249	0.885304	0.999947	Not Sig
ENSG00000126091.20	ST3GAL3	46.016	0.0477332	0.330268	0.144529	0.885083	0.999947	Not Sig
ENSG00000229444.1	AL451062.1	123.176	-0.11756	0.437558	-0.268673	0.788182	0.999947	Not Sig
ENSG00000117407.16	ARTN	1.92038	0.0395309	1.39758	0.0282851	0.977435	0.999947	Not Sig
ENSG00000237950.1	AL357079.1	2.99763	0.194335	1.16463	0.166863	0.867478	0.999947	Not Sig
ENSG00000117408.10	IPO13	1738.79	0.108515	0.155831	0.696359	0.486204	0.999947	Not Sig
ENSG00000132768.13	DPH2	231.106	0.153651	0.279301	0.550126	0.582233	0.999947	Not Sig
ENSG00000117410.13	ATP6V0B	491.786	0.101274	0.160967	0.629162	0.529243	0.999947	Not Sig
ENSG00000117411.16	B4GALT2	588.327	-0.0264124	0.237065	-0.111414	0.911288	0.999947	Not Sig
ENSG00000159214.12	CCDC24	5.14609	0.375018	0.721311	0.519911	0.603126	0.999947	Not Sig
ENSG00000196517.11	SLC6A9	3.9365	-0.223868	0.9945	-0.225106	0.821897	0.999947	Not Sig
ENSG00000178028.13	DMAP1	356.39	0.106539	0.263917	0.403685	0.686444	0.999947	Not Sig
ENSG00000117419.15	ERI3	570.588	-0.100582	0.15724	-0.639675	0.522384	0.999947	Not Sig
ENSG00000187147.17	RNF220	542.459	-0.0680158	0.167866	-0.405179	0.685346	0.999947	Not Sig
ENSG00000126106.13	TMEM53	22.6567	0.52872	0.450806	1.17283	0.240862	0.999947	Not Sig
ENSG00000142945.12	KIF2C	6.80751	-0.508381	0.787568	-0.645507	0.518598	0.999947	Not Sig
ENSG00000142937.11	RPS8	5951.29	-0.122822	0.169699	-0.723765	0.46921	0.999947	Not Sig
ENSG00000173846.12	PLK3	18.9079	0.333594	0.383439	0.870008	0.384296	0.999947	Not Sig
ENSG00000222009.8	BTBD19	9.05687	0.838502	0.817317	1.02592	0.304929	0.999947	Not Sig
ENSG00000117425.13	PTCH2	17.2895	0.185299	0.755207	0.245361	0.806177	0.999947	Not Sig
ENSG00000070785.16	EIF2B3	545.349	-0.174583	0.196968	-0.88635	0.375429	0.999947	Not Sig
ENSG00000126107.14	HECTD3	463.089	0.156502	0.193275	0.809736	0.418092	0.999947	Not Sig
ENSG00000126088.13	UROD	573.564	-0.0750389	0.161216	-0.465455	0.641605	0.999947	Not Sig
ENSG00000162415.6	ZSWIM5	25.8277	-0.00418461	0.358424	-0.011675	0.990685	0.999947	Not Sig
ENSG00000281912.1	LINC01144	5.70192	0.396108	0.759828	0.521312	0.602149	0.999947	Not Sig
ENSG00000186603.5	HPDL	12.2673	-0.0161375	0.463731	-0.0347993	0.97224	0.999947	Not Sig
ENSG00000132781.17	MUTYH	92.0746	0.424924	0.458096	0.927588	0.353621	0.999947	Not Sig
ENSG00000132773.11	TOE1	47.1557	-0.0600093	0.287989	-0.208374	0.834937	0.999947	Not Sig
ENSG00000070759.16	TESK2	112.22	-0.243048	0.355435	-0.683804	0.494099	0.999947	Not Sig
ENSG00000132763.14	MMACHC	102.21	0.0568643	0.241957	0.235018	0.814195	0.999947	Not Sig
ENSG00000117450.13	PRDX1	1636.48	-0.0311892	0.227429	-0.137138	0.890922	0.999947	Not Sig
ENSG00000117448.13	AKR1A1	253.043	0.237902	0.261115	0.911099	0.362243	0.999947	Not Sig
ENSG00000132780.16	NASP	425.224	0.346205	0.45567	0.759772	0.447391	0.999947	Not Sig
ENSG00000159588.14	CCDC17	14.9682	0.818146	0.826415	0.989994	0.322177	0.999947	Not Sig
ENSG00000159592.10	GPBP1L1	1138.51	0.0668729	0.135396	0.493904	0.621374	0.999947	Not Sig
ENSG00000234329.1	AL604028.2	2.61525	-0.270359	0.8748	-0.309053	0.757281	0.999947	Not Sig
ENSG00000159596.6	TMEM69	216.155	0.0414244	0.18025	0.229817	0.818234	0.999947	Not Sig
ENSG00000197429.10	IPP	221.683	-0.0837596	0.30802	-0.271929	0.785676	0.999947	Not Sig
ENSG00000230896.1	AL604028.1	33.6495	-0.471295	0.279421	-1.68668	0.0916641	0.999947	Not Sig
ENSG00000086015.20	MAST2	3180.63	0.148416	0.219505	0.676139	0.498953	0.999947	Not Sig
ENSG00000117461.14	PIK3R3	93.397	-0.403151	0.408841	-0.986081	0.324093	0.999947	Not Sig
ENSG00000117472.9	TSPAN1	4.25422	0.878063	0.775763	1.13187	0.257689	0.999947	Not Sig
ENSG00000085998.13	POMGNT1	854.435	0.0300426	0.14335	0.209574	0.834	0.999947	Not Sig
ENSG00000171357.5	LURAP1	3.71783	2.07461	1.14007	1.81973	0.0688001	0.999947	Not Sig
ENSG00000085999.11	RAD54L	5.31896	-0.102739	0.764976	-0.134303	0.893163	0.999947	Not Sig
ENSG00000132128.16	LRRC41	460.067	0.204993	0.173741	1.17987	0.238051	0.999947	Not Sig
ENSG00000173660.11	UQCRH	1231.29	-0.123886	0.158714	-0.780558	0.435062	0.999947	Not Sig
ENSG00000117481.10	NSUN4	174.631	0.0591183	0.23409	0.252545	0.80062	0.999947	Not Sig
ENSG00000117480.15	FAAH	164.551	-0.0754588	0.305401	-0.247081	0.804845	0.999947	Not Sig
ENSG00000232022.7	FAAHP1	5.51462	0.961953	1.26073	0.763011	0.445457	0.999947	Not Sig
ENSG00000269956.1	MKNK1-AS1	2.08228	-0.316693	1.16734	-0.271296	0.786164	0.999947	Not Sig
ENSG00000079277.20	MKNK1	257.342	0.196981	0.200944	0.980281	0.326947	0.999947	Not Sig
ENSG00000142961.14	MOB3C	285.105	-0.259375	0.312526	-0.82993	0.406579	0.999947	Not Sig
ENSG00000123472.12	ATPAF1	2057.93	-0.144078	0.198165	-0.72706	0.467189	0.999947	Not Sig
ENSG00000159658.10	EFCAB14	1149.39	-0.0648662	0.220151	-0.294644	0.768266	0.999947	Not Sig
ENSG00000142973.13	CYP4B1	95.1211	0.206566	0.320381	0.644753	0.519087	0.999947	Not Sig
ENSG00000186377.7	CYP4X1	88.8809	-0.0999596	0.364085	-0.27455	0.783662	0.999947	Not Sig
ENSG00000186160.4	CYP4Z1	4.67754	0.505627	1.06192	0.476143	0.633972	0.999947	Not Sig
ENSG00000224805.2	LINC00853	1.34566	0.17622	1.45253	0.12132	0.903438	0.999947	Not Sig
ENSG00000162366.7	PDZK1IP1	3.51328	-1.15111	1.01326	-1.13604	0.255938	0.999947	Not Sig
ENSG00000162367.11	TAL1	18.6203	-0.183977	0.399889	-0.46007	0.645466	0.999947	Not Sig
ENSG00000123473.15	STIL	4.92426	-0.864571	0.824843	-1.04816	0.294563	0.999947	Not Sig
ENSG00000162368.13	CMPK1	1179.46	-0.0966036	0.201648	-0.479069	0.631889	0.999947	Not Sig
ENSG00000269113.3	TRABD2B	6.64267	1.21881	1.04678	1.16435	0.244284	0.999947	Not Sig
ENSG00000117834.12	SLC5A9	2.9581	2.17599	1.26908	1.71462	0.0864142	0.999947	Not Sig
ENSG00000132122.11	SPATA6	27.3451	0.385846	0.413674	0.932729	0.35096	0.999947	Not Sig
ENSG00000235105.1	AL356968.2	1.5379	0.544671	1.24416	0.437782	0.661545	0.999947	Not Sig
ENSG00000162373.12	BEND5	43.5093	-0.0604912	0.318896	-0.189689	0.849553	0.999947	Not Sig
ENSG00000185104.19	FAF1	1063.47	0.143423	0.1482	0.967764	0.333162	0.999947	Not Sig
ENSG00000123080.10	CDKN2C	157.841	0.293853	0.322891	0.910067	0.362787	0.999947	Not Sig
ENSG00000203356.2	LINC01562	2.63988	0.220616	0.882586	0.249965	0.802614	0.999947	Not Sig
ENSG00000123091.4	RNF11	2410.98	-0.145689	0.2175	-0.669837	0.502962	0.999947	Not Sig
ENSG00000085831.15	TTC39A	19.0227	0.387707	0.549252	0.705881	0.480262	0.999947	Not Sig
ENSG00000085832.16	EPS15	1404.68	-0.305828	0.19362	-1.57952	0.114216	0.999947	Not Sig
ENSG00000227070.1	AC104170.1	3.67572	0.205145	0.802302	0.255695	0.798186	0.999947	Not Sig
ENSG00000227742.2	CALR4P	1.46494	0.925044	1.78308	0.518789	0.603908	0.999947	Not Sig
ENSG00000117859.18	OSBPL9	1002.97	0.160703	0.324484	0.495258	0.620418	0.999947	Not Sig
ENSG00000078618.21	NRDC	4882.57	-0.0121548	0.185844	-0.065403	0.947853	0.999947	Not Sig
ENSG00000266993.3	AL050343.1	5.22929	-0.374877	0.927654	-0.404113	0.68613	0.999947	Not Sig
ENSG00000117862.12	TXNDC12	16.2418	-0.431525	0.373757	-1.15456	0.248271	0.999947	Not Sig
ENSG00000198841.3	KTI12	13.2627	-0.0578759	0.585721	-0.0988115	0.921288	0.999947	Not Sig
ENSG00000134717.17	BTF3L4	633.148	-0.00274026	0.167962	-0.0163148	0.986983	0.999947	Not Sig
ENSG00000157077.14	ZFYVE9	568.309	-0.207074	0.271835	-0.761763	0.446201	0.999947	Not Sig
ENSG00000228407.2	AL139156.2	1.34548	0.23169	1.44502	0.160337	0.872616	0.999947	Not Sig
ENSG00000154222.14	CC2D1B	327.877	0.156922	0.168416	0.931754	0.351464	0.999947	Not Sig
ENSG00000085840.12	ORC1	2.81624	0.913084	1.01569	0.898983	0.368662	0.999947	Not Sig
ENSG00000134748.12	PRPF38A	201.779	-0.298885	0.228634	-1.30726	0.191124	0.999947	Not Sig
ENSG00000134744.13	TUT4	682.96	0.0624689	0.232866	0.268262	0.788498	0.999947	Not Sig
ENSG00000116157.5	GPX7	58.9037	-0.464374	0.302422	-1.53552	0.124656	0.999947	Not Sig
ENSG00000182183.14	SHISAL2A	2.20172	-0.833783	1.17741	-0.708149	0.478853	0.999947	Not Sig
ENSG00000162377.5	COA7	352.119	-0.159247	0.223728	-0.711787	0.476597	0.999947	Not Sig
ENSG00000162378.12	ZYG11B	3162.45	-0.139381	0.219967	-0.633645	0.526312	0.999947	Not Sig
ENSG00000228929.1	RPS13P2	23.0323	0.0967355	0.380674	0.254117	0.799405	0.999947	Not Sig
ENSG00000121310.16	ECHDC2	1305.11	0.376095	0.490383	0.766941	0.443117	0.999947	Not Sig
ENSG00000230953.2	AC099677.1	8.50231	0.767109	0.974324	0.787324	0.431092	0.999947	Not Sig
ENSG00000116171.17	SCP2	1396.87	-0.130067	0.188777	-0.688996	0.490826	0.999947	Not Sig
ENSG00000174348.13	PODN	127.367	-0.0253609	0.241556	-0.10499	0.916384	0.999947	Not Sig
ENSG00000162383.12	SLC1A7	37.7452	-0.324611	0.378007	-0.858745	0.390481	0.999947	Not Sig
ENSG00000157184.6	CPT2	185.245	-0.0139834	0.271667	-0.0514726	0.958949	0.999947	Not Sig
ENSG00000162384.13	C1orf123	549.627	0.0872537	0.250473	0.348356	0.727573	0.999947	Not Sig
ENSG00000162385.10	MAGOH	119.857	-0.205074	0.178057	-1.15173	0.249432	0.999947	Not Sig
ENSG00000157193.16	LRP8	6.66535	-0.425717	0.757926	-0.561686	0.57433	0.999947	Not Sig
ENSG00000174332.5	GLIS1	1.24104	1.41378	1.49321	0.946805	0.343738	0.999947	Not Sig
ENSG00000058804.11	NDC1	123.161	-0.128685	0.277589	-0.46358	0.642949	0.999947	Not Sig
ENSG00000058799.14	YIPF1	164.35	-0.256054	0.223891	-1.14366	0.252766	0.999947	Not Sig
ENSG00000081870.11	HSPB11	49.2039	-0.32802	0.257837	-1.2722	0.203302	0.999947	Not Sig
ENSG00000116212.14	LRRC42	141.607	-0.147208	0.225524	-0.65274	0.513924	0.999947	Not Sig
ENSG00000116209.11	TMEM59	1579.89	-0.0481813	0.162352	-0.296771	0.766641	0.999947	Not Sig
ENSG00000280378.1	AL353898.3	3.39511	1.17242	1.18296	0.991094	0.32164	0.999947	Not Sig
ENSG00000116205.13	TCEANC2	154.045	-0.0307428	0.277724	-0.110695	0.911858	0.999947	Not Sig
ENSG00000215883.10	CYB5RL	112.867	-0.109329	0.30991	-0.352778	0.724255	0.999947	Not Sig
ENSG00000116221.15	MRPL37	1028.84	-0.106629	0.20047	-0.531897	0.594797	0.999947	Not Sig
ENSG00000157216.15	SSBP3	245.388	0.0873657	0.232339	0.376027	0.706897	0.999947	Not Sig
ENSG00000198711.5	SSBP3-AS1	5.29923	0.896549	0.903215	0.992619	0.320896	0.999947	Not Sig
ENSG00000162390.17	ACOT11	136.068	-0.0155928	0.497322	-0.0313536	0.974988	0.999947	Not Sig
ENSG00000162391.11	FAM151A	4.74923	0.501591	0.900452	0.557043	0.577498	0.999947	Not Sig
ENSG00000184313.19	MROH7	23.4012	0.210394	0.799724	0.263084	0.792486	0.999947	Not Sig
ENSG00000243725.6	TTC4	13.3894	0.192084	0.468195	0.410264	0.681612	0.999947	Not Sig
ENSG00000162396.5	PARS2	42.8052	0.398141	0.349775	1.13828	0.255004	0.999947	Not Sig
ENSG00000116133.12	DHCR24	1748.8	0.889345	0.521758	1.70452	0.0882847	0.999947	Not Sig
ENSG00000162402.13	USP24	2376.28	-0.048549	0.200206	-0.242496	0.808396	0.999947	Not Sig
ENSG00000260971.4	AC119674.1	17.2502	0.0631577	0.675627	0.0934802	0.925522	0.999947	Not Sig
ENSG00000162407.8	PLPP3	398.947	-0.28067	0.193567	-1.44999	0.147061	0.999947	Not Sig
ENSG00000162409.10	PRKAA2	3133.79	-0.0787264	0.272043	-0.289389	0.772284	0.999947	Not Sig
ENSG00000187889.12	FYB2	50.7586	-0.320971	0.819912	-0.39147	0.69545	0.999947	Not Sig
ENSG00000173406.15	DAB1	1.6104	-0.552271	1.16231	-0.475148	0.634682	0.999947	Not Sig
ENSG00000162600.11	OMA1	305.854	0.128908	0.215836	0.597247	0.550342	0.999947	Not Sig
ENSG00000184292.6	TACSTD2	1.50006	2.7107	1.80198	1.50429	0.132507	0.999947	Not Sig
ENSG00000162601.9	MYSM1	345.048	-0.166014	0.476308	-0.348544	0.727432	0.999947	Not Sig
ENSG00000177606.6	JUN	1744.71	-0.245995	0.282056	-0.872149	0.383127	0.999947	Not Sig
ENSG00000234807.6	LINC01135	4.32165	-1.11052	0.743643	-1.49335	0.135347	0.999947	Not Sig
ENSG00000232453.6	AC105277.1	9.88244	-0.178315	0.610377	-0.292139	0.770181	0.999947	Not Sig
ENSG00000237352.3	LINC01358	14.3509	-0.0659034	0.630854	-0.104467	0.916799	0.999947	Not Sig
ENSG00000224609.7	HSD52	70.4655	0.328601	0.51828	0.634023	0.526066	0.999947	Not Sig
ENSG00000270457.1	AC093424.1	7.84426	-0.0853966	0.576361	-0.148165	0.882212	0.999947	Not Sig
ENSG00000172456.17	FGGY	345.706	0.0482636	0.226548	0.213039	0.831296	0.999947	Not Sig
ENSG00000134709.10	HOOK1	4.25535	0.916122	0.96671	0.94767	0.343297	0.999947	Not Sig
ENSG00000134716.10	CYP2J2	262.81	0.545293	0.287641	1.89574	0.0579938	0.999947	Not Sig
ENSG00000226476.3	LINC01748	6.68112	-0.374718	1.02034	-0.367249	0.713433	0.999947	Not Sig
ENSG00000231252.2	AC099792.1	3.87877	0.857916	1.18026	0.726885	0.467296	0.999947	Not Sig
ENSG00000162599.15	NFIA	408.115	-0.084153	0.149785	-0.561826	0.574234	0.999947	Not Sig
ENSG00000237928.5	NFIA-AS2	6.27086	-0.522362	0.681981	-0.765948	0.443707	0.999947	Not Sig
ENSG00000162604.12	TM2D1	286.838	-0.270163	0.22768	-1.18659	0.235388	0.999947	Not Sig
ENSG00000271200.1	AC099791.2	1.97352	-0.137765	1.13746	-0.121116	0.903599	0.999947	Not Sig
ENSG00000132849.20	PATJ	885.813	-0.484425	0.245554	-1.97279	0.0485198	0.999947	Not Sig
ENSG00000132854.18	KANK4	2.39165	0.0346638	1.07227	0.0323276	0.974211	0.999947	Not Sig
ENSG00000162607.12	USP1	321.852	-0.072691	0.212681	-0.341784	0.732513	0.999947	Not Sig
ENSG00000116641.17	DOCK7	94.2372	0.0352475	0.293001	0.120298	0.904247	0.999947	Not Sig
ENSG00000125703.14	ATG4C	69.8639	-0.144918	0.301451	-0.480735	0.630705	0.999947	Not Sig
ENSG00000230798.5	FOXD3-AS1	8.39712	-0.0831924	0.602025	-0.138187	0.890092	0.999947	Not Sig
ENSG00000187140.5	FOXD3	7.24371	0.0760385	0.62695	0.121283	0.903467	0.999947	Not Sig
ENSG00000088035.16	ALG6	64.478	-0.265509	0.237934	-1.11589	0.264467	0.999947	Not Sig
ENSG00000142856.16	ITGB3BP	54.0093	-0.410197	0.285836	-1.43508	0.151266	0.999947	Not Sig
ENSG00000203965.12	EFCAB7	97.8023	0.487341	0.437105	1.11493	0.26488	0.999947	Not Sig
ENSG00000116652.6	DLEU2L	15.6684	0.229411	0.727748	0.315234	0.752584	0.999947	Not Sig
ENSG00000079739.16	PGM1	12886.1	-0.250376	0.308147	-0.812523	0.416492	0.999947	Not Sig
ENSG00000244256.3	RN7SL130P	6.28514	0.102799	1.1305	0.090932	0.927547	0.999947	Not Sig
ENSG00000185483.11	ROR1	15.9931	0.303256	0.504639	0.600937	0.547882	0.999947	Not Sig
ENSG00000158966.14	CACHD1	56.6232	0.160531	0.289681	0.554166	0.579465	0.999947	Not Sig
ENSG00000162437.14	RAVER2	467.168	-0.368638	0.198577	-1.8564	0.063397	0.999947	Not Sig
ENSG00000162434.11	JAK1	1733.78	0.00787069	0.201264	0.0391062	0.968806	0.999947	Not Sig
ENSG00000226891.8	LINC01359	16.4755	0.79988	1.13851	0.702568	0.482325	0.999947	Not Sig
ENSG00000272506.1	AL357078.3	1.48595	1.59548	1.97071	0.8096	0.41817	0.999947	Not Sig
ENSG00000265996.1	MIR3671	5.5712	0.10753	1.2323	0.0872596	0.930465	0.999947	Not Sig
ENSG00000162433.14	AK4	25.4391	0.618433	0.471542	1.31151	0.189685	0.999947	Not Sig
ENSG00000116675.15	DNAJC6	7.61943	0.0549561	0.577354	0.0951861	0.924167	0.999947	Not Sig
ENSG00000213625.8	LEPROT	542.577	0.00843551	0.17838	0.0472896	0.962282	0.999947	Not Sig
ENSG00000116678.19	LEPR	68.2089	-0.198359	0.51036	-0.388665	0.697524	0.999947	Not Sig
ENSG00000285079.1	AL513493.1	4.0654	1.57619	1.12883	1.39631	0.16262	0.999947	Not Sig
ENSG00000184588.17	PDE4B	583.362	-0.291823	0.337625	-0.86434	0.387401	0.999947	Not Sig
ENSG00000118473.21	SGIP1	13.3748	0.374055	0.604256	0.619033	0.535895	0.999947	Not Sig
ENSG00000152760.9	TCTEX1D1	5.50445	0.142522	0.705607	0.201984	0.839929	0.999947	Not Sig
ENSG00000152763.16	WDR78	8.48844	0.301794	0.602578	0.500837	0.616486	0.999947	Not Sig
ENSG00000198160.14	MIER1	188.267	0.0899387	0.195468	0.460121	0.645429	0.999947	Not Sig
ENSG00000116704.7	SLC35D1	234.486	0.560575	0.473155	1.18476	0.236113	0.999947	Not Sig
ENSG00000081985.11	IL12RB2	127.828	0.456869	0.447413	1.02113	0.307191	0.999947	Not Sig
ENSG00000142864.14	SERBP1	3948.56	-0.112783	0.217082	-0.519544	0.603381	0.999947	Not Sig
ENSG00000116717.12	GADD45A	151.711	-0.147932	0.390774	-0.378562	0.705013	0.999947	Not Sig
ENSG00000172380.5	GNG12	310.87	-0.171433	0.302032	-0.567599	0.570307	0.999947	Not Sig
ENSG00000232284.7	GNG12-AS1	5.01027	0.70825	0.73758	0.960235	0.336937	0.999947	Not Sig
ENSG00000162595.6	DIRAS3	11.3726	-0.122671	0.564985	-0.217123	0.828113	0.999947	Not Sig
ENSG00000116729.13	WLS	125.446	0.0112323	0.280396	0.0400589	0.968046	0.999947	Not Sig
ENSG00000024526.16	DEPDC1	1.4215	-0.504453	1.42387	-0.354284	0.723126	0.999947	Not Sig
ENSG00000033122.18	LRRC7	23.6948	0.366864	0.451894	0.811836	0.416886	0.999947	Not Sig
ENSG00000066557.5	LRRC40	144.019	-0.153763	0.214581	-0.716573	0.473638	0.999947	Not Sig
ENSG00000116754.13	SRSF11	1439.6	0.157184	0.473358	0.332062	0.739843	0.999947	Not Sig
ENSG00000118454.12	ANKRD13C	247.799	-0.106793	0.231802	-0.460708	0.645008	0.999947	Not Sig
ENSG00000197568.13	HHLA3	10.8529	0.0673334	0.534118	0.126065	0.899681	0.999947	Not Sig
ENSG00000116761.11	CTH	25.0343	0.159584	0.48647	0.328044	0.742878	0.999947	Not Sig
ENSG00000271992.1	AL354872.2	3.51024	0.775829	0.943992	0.82186	0.411157	0.999947	Not Sig
ENSG00000050628.20	PTGER3	3.80416	0.0121653	0.891278	0.0136493	0.98911	0.999947	Not Sig
ENSG00000132485.13	ZRANB2	1037.7	-0.0568643	0.211151	-0.269307	0.787694	0.999947	Not Sig
ENSG00000207721.1	MIR186	1.73051	-1.18454	1.51457	-0.782092	0.43416	0.999947	Not Sig
ENSG00000229956.10	ZRANB2-AS2	1.63898	-1.38094	1.21022	-1.14106	0.253845	0.999947	Not Sig
ENSG00000172260.14	NEGR1	71.2619	0.215619	0.389393	0.553731	0.579763	0.999947	Not Sig
ENSG00000162620.15	LRRIQ3	3.52303	-1.77876	1.45857	-1.21952	0.222647	0.999947	Not Sig
ENSG00000254685.6	FPGT	62.3205	-0.185158	0.226481	-0.817542	0.413619	0.999947	Not Sig
ENSG00000259030.7	FPGT-TNNI3K	13.0843	0.229883	0.870514	0.264077	0.791721	0.999947	Not Sig
ENSG00000116783.14	TNNI3K	1.95916	-0.777456	1.24163	-0.626156	0.531213	0.999947	Not Sig
ENSG00000272864.1	AC135803.1	4.52356	0.159559	0.913093	0.174746	0.861279	0.999947	Not Sig
ENSG00000116791.13	CRYZ	278.803	-0.116113	0.347115	-0.334509	0.737995	0.999947	Not Sig
ENSG00000162623.15	TYW3	156.631	0.0531472	0.195953	0.271225	0.786218	0.999947	Not Sig
ENSG00000137968.16	SLC44A5	173.008	-0.542444	1.46791	-0.369534	0.711729	0.999947	Not Sig
ENSG00000117054.13	ACADM	4221.5	-0.323168	0.292682	-1.10416	0.269524	0.999947	Not Sig
ENSG00000181227.3	DLSTP1	8.46898	-0.335085	0.804448	-0.41654	0.677015	0.999947	Not Sig
ENSG00000137955.15	RABGGTB	741.685	-0.00790649	0.20622	-0.0383401	0.969417	0.999947	Not Sig
ENSG00000057468.6	MSH4	14.1654	0.0865818	0.570225	0.151838	0.879315	0.999947	Not Sig
ENSG00000184005.10	ST6GALNAC3	14.1647	-0.286846	0.503552	-0.569645	0.568918	0.999947	Not Sig
ENSG00000226415.1	TPI1P1	31.1514	-0.626527	0.40224	-1.5576	0.119329	0.999947	Not Sig
ENSG00000117069.14	ST6GALNAC5	2.12418	0.703318	1.01627	0.692059	0.4889	0.999947	Not Sig
ENSG00000142892.14	PIGK	258.668	-0.091136	0.271426	-0.335767	0.737047	0.999947	Not Sig
ENSG00000226084.5	AC113935.1	1.17391	0.00293954	1.71961	0.00170943	0.998636	0.999947	Not Sig
ENSG00000154027.18	AK5	1.45178	0.4161	1.47127	0.282818	0.777317	0.999947	Not Sig
ENSG00000036549.12	AC118549.1	290.275	0.0165813	0.232408	0.0713456	0.943123	0.999947	Not Sig
ENSG00000077254.14	USP33	377.813	-0.042851	0.195631	-0.21904	0.826619	0.999947	Not Sig
ENSG00000180488.15	MIGA1	244.011	0.186205	0.276293	0.673939	0.50035	0.999947	Not Sig
ENSG00000235927.4	NEXN-AS1	12.3657	1.53795	0.898499	1.71168	0.0869553	0.999947	Not Sig
ENSG00000162614.18	NEXN	9474.3	0.218624	0.179755	1.21624	0.223895	0.999947	Not Sig
ENSG00000162613.16	FUBP1	633.612	-0.00799105	0.234833	-0.0340287	0.972854	0.999947	Not Sig
ENSG00000162616.8	DNAJB4	1665.3	0.233116	0.302965	0.769448	0.441628	0.999947	Not Sig
ENSG00000137960.5	GIPC2	28.8399	-0.244529	0.323005	-0.757043	0.449024	0.999947	Not Sig
ENSG00000285928.1	AC103591.4	63.7047	0.418494	0.233101	1.79533	0.0726009	0.999947	Not Sig
ENSG00000213561.4	AC103591.2	1.50238	0.961329	1.56836	0.61295	0.539909	0.999947	Not Sig
ENSG00000122420.9	PTGFR	25.5289	0.645564	0.436782	1.478	0.139408	0.999947	Not Sig
ENSG00000137965.10	IFI44	69.0544	0.995146	0.66507	1.4963	0.134575	0.999947	Not Sig
ENSG00000162618.13	ADGRL4	114.181	0.00212741	0.393242	0.00540994	0.995684	0.999947	Not Sig
ENSG00000117114.19	ADGRL2	141.751	0.231559	0.346717	0.667862	0.504222	0.999947	Not Sig
ENSG00000137941.16	TTLL7	202.074	0.327585	0.174691	1.87523	0.0607612	0.999947	Not Sig
ENSG00000271576.1	AL359504.2	17.2574	0.574468	0.706287	0.813363	0.41601	0.999947	Not Sig
ENSG00000142875.19	PRKACB	122.608	0.037101	0.322338	0.115099	0.908366	0.999947	Not Sig
ENSG00000226970.2	AL450063.1	2.95617	-0.663239	0.999716	-0.663428	0.507057	0.999947	Not Sig
ENSG00000203943.8	SAMD13	22.1264	1.05423	0.509352	2.06976	0.0384753	0.999947	Not Sig
ENSG00000240520.6	UOX	1.46505	-0.146282	1.71019	-0.0855353	0.931836	0.999947	Not Sig
ENSG00000137976.7	DNASE2B	2.78396	0.319216	0.880171	0.362675	0.716848	0.999947	Not Sig
ENSG00000117133.10	RPF1	340.106	0.0338462	0.184327	0.183621	0.854311	0.999947	Not Sig
ENSG00000174021.10	GNG5	25.8464	-0.087667	0.397653	-0.220461	0.825512	0.999947	Not Sig
ENSG00000122432.17	SPATA1	2.96064	-0.484087	0.922008	-0.525035	0.599559	0.999947	Not Sig
ENSG00000117151.12	CTBS	25.6155	0.212702	0.40485	0.525383	0.599317	0.999947	Not Sig
ENSG00000117155.16	SSX2IP	74.2947	0.41047	0.39676	1.03455	0.300878	0.999947	Not Sig
ENSG00000153898.12	MCOLN2	2.53316	1.41281	1.30778	1.08032	0.280002	0.999947	Not Sig
ENSG00000162643.12	WDR63	2.34232	-0.0814837	1.21329	-0.0671591	0.946455	0.999947	Not Sig
ENSG00000055732.12	MCOLN3	17.4985	0.545383	0.654769	0.83294	0.404879	0.999947	Not Sig
ENSG00000280099.1	AL603750.1	10.3086	1.07034	0.76336	1.40215	0.160871	0.999947	Not Sig
ENSG00000097096.8	SYDE2	18.8871	-0.0266959	0.563474	-0.0473774	0.962212	0.999947	Not Sig
ENSG00000162642.13	C1orf52	171.074	-0.194969	0.168824	-1.15486	0.248146	0.999947	Not Sig
ENSG00000142867.13	BCL10	39.7647	0.249501	0.302409	0.825044	0.409346	0.999947	Not Sig
ENSG00000153904.19	DDAH1	635.053	0.594618	0.462929	1.28447	0.198978	0.999947	Not Sig
ENSG00000282057.1	AC092807.3	4.82763	1.18492	0.821106	1.44308	0.148998	0.999947	Not Sig
ENSG00000142871.16	CYR61	365.504	0.140777	0.567406	0.248107	0.804052	0.999947	Not Sig
ENSG00000230285.1	AC092807.1	1.15234	-1.58286	1.406	-1.12579	0.260256	0.999947	Not Sig
ENSG00000117174.10	ZNHIT6	153.909	0.0193825	0.18118	0.106979	0.914806	0.999947	Not Sig
ENSG00000171502.14	COL24A1	25.8476	-0.211395	0.763551	-0.276858	0.781889	0.999947	Not Sig
ENSG00000285210.1	AL136382.1	5.85739	-0.358846	0.712408	-0.503709	0.614466	0.999947	Not Sig
ENSG00000122417.15	ODF2L	64.2129	0.16419	0.534776	0.307025	0.758824	0.999947	Not Sig
ENSG00000236915.2	AL356270.1	1.23758	2.41404	1.84108	1.3112	0.189789	0.999947	Not Sig
ENSG00000261737.1	AL049597.2	8.15505	0.018411	0.57132	0.0322254	0.974292	0.999947	Not Sig
ENSG00000097033.14	SH3GLB1	3416.55	0.0632839	0.16766	0.377453	0.705837	0.999947	Not Sig
ENSG00000183291.16	SELENOF	450.535	-0.12599	0.194356	-0.648241	0.516829	0.999947	Not Sig
ENSG00000153936.16	HS2ST1	96.3128	0.0434702	0.323159	0.134517	0.892994	0.999947	Not Sig
ENSG00000267272.5	LINC01140	7.62706	-0.116235	0.711819	-0.163293	0.870288	0.999947	Not Sig
ENSG00000143013.12	LMO4	459.03	-0.158509	0.206957	-0.765901	0.443735	0.999947	Not Sig
ENSG00000237505.7	PKN2-AS1	31.4304	-0.97743	0.676399	-1.44505	0.148444	0.999947	Not Sig
ENSG00000065243.19	PKN2	367.982	-0.0827229	0.208148	-0.397424	0.691055	0.999947	Not Sig
ENSG00000137947.11	GTF2B	139.105	0.04805	0.201672	0.238258	0.811681	0.999947	Not Sig
ENSG00000137944.17	KYAT3	107.922	-0.346084	0.231684	-1.49377	0.135235	0.999947	Not Sig
ENSG00000213516.9	RBMXL1	120.821	0.157866	0.331546	0.476151	0.633967	0.999947	Not Sig
ENSG00000117226.11	GBP3	36.2718	0.637897	0.471013	1.35431	0.175638	0.999947	Not Sig
ENSG00000234518.2	PTGES3P1	18.3597	-0.162865	0.382141	-0.426192	0.669968	0.999947	Not Sig
ENSG00000162645.12	GBP2	520.941	0.860193	0.413699	2.07927	0.0375923	0.999947	Not Sig
ENSG00000213512.2	GBP7	2.49316	0.666179	1.16317	0.572729	0.566828	0.999947	Not Sig
ENSG00000162654.8	GBP4	114.654	0.711613	0.571964	1.24416	0.213442	0.999947	Not Sig
ENSG00000154451.14	GBP5	11.6611	0.999503	0.828262	1.20675	0.227529	0.999947	Not Sig
ENSG00000225492.6	GBP1P1	4.56662	3.44772	1.2494	2.7595	0.00578895	0.999947	Not Sig
ENSG00000197147.13	LRRC8B	120.082	0.320742	0.257097	1.24755	0.212195	0.999947	Not Sig
ENSG00000231999.6	LRRC8C-DT	1.18251	-1.07039	1.33972	-0.798963	0.424312	0.999947	Not Sig
ENSG00000171488.14	LRRC8C	73.6872	0.222906	0.387086	0.575856	0.564713	0.999947	Not Sig
ENSG00000171492.14	LRRC8D	63.5748	0.550664	0.324845	1.69516	0.0900447	0.999947	Not Sig
ENSG00000228175.3	GEMIN8P4	7.90755	-0.723657	0.605677	-1.19479	0.232169	0.999947	Not Sig
ENSG00000162664.16	ZNF326	202.785	-0.029819	0.316511	-0.0942117	0.924941	0.999947	Not Sig
ENSG00000233593.8	AL590094.1	61.851	-0.2248	0.227427	-0.98845	0.322932	0.999947	Not Sig
ENSG00000232882.1	PHKA1P1	5.40576	-0.250696	0.642838	-0.389983	0.696549	0.999947	Not Sig
ENSG00000122482.20	ZNF644	401.048	-0.142022	0.205007	-0.692769	0.488455	0.999947	Not Sig
ENSG00000162669.15	HFM1	37.0342	0.0864021	0.468773	0.184315	0.853766	0.999947	Not Sig
ENSG00000097046.12	CDC7	3.84273	1.1905	0.883791	1.34704	0.177967	0.999947	Not Sig
ENSG00000069702.10	TGFBR3	317.508	0.294778	0.329384	0.894938	0.37082	0.999947	Not Sig
ENSG00000189195.12	BTBD8	25.9907	-0.343528	0.456264	-0.752914	0.451501	0.999947	Not Sig
ENSG00000273487.1	AC104836.1	6.17066	1.40262	0.801642	1.74969	0.0801719	0.999947	Not Sig
ENSG00000174842.16	GLMN	64.589	-0.00279105	0.251867	-0.0110814	0.991158	0.999947	Not Sig
ENSG00000122484.8	RPAP2	309.88	0.118578	0.158102	0.750007	0.453251	0.999947	Not Sig
ENSG00000162676.11	GFI1	1.50996	0.898047	1.72772	0.519787	0.603212	0.999947	Not Sig
ENSG00000067208.14	EVI5	83.1434	-0.0252589	0.238086	-0.106092	0.91551	0.999947	Not Sig
ENSG00000122406.13	RPL5	4323.24	-0.139212	0.146495	-0.950289	0.341965	0.999947	Not Sig
ENSG00000154511.11	FAM69A	149.236	0.0643209	0.338083	0.190252	0.849112	0.999947	Not Sig
ENSG00000143033.17	MTF2	176.72	-0.182156	0.231191	-0.787903	0.430753	0.999947	Not Sig
ENSG00000117500.12	TMED5	1159.18	0.0687882	0.203025	0.338817	0.734748	0.999947	Not Sig
ENSG00000122483.17	CCDC18	59.1122	0.236643	0.315978	0.748922	0.453904	0.999947	Not Sig
ENSG00000223745.7	CCDC18-AS1	30.3129	0.0864346	0.657581	0.131443	0.895425	0.999947	Not Sig
ENSG00000117505.12	DR1	840.919	-0.407139	0.254493	-1.59981	0.109641	0.999947	Not Sig
ENSG00000229635.1	AL137159.1	2.11871	-0.33082	1.11457	-0.296813	0.766609	0.999947	Not Sig
ENSG00000137942.16	FNBP1L	264.658	-0.157174	0.196872	-0.798355	0.424664	0.999947	Not Sig
ENSG00000137936.17	BCAR3	296.491	0.322378	0.323758	0.995738	0.319378	0.999947	Not Sig
ENSG00000260464.1	AL049796.1	4.0774	0.0728003	0.852428	0.0854035	0.931941	0.999947	Not Sig
ENSG00000067334.13	DNTTIP2	583.61	-0.0391474	0.196407	-0.199318	0.842014	0.999947	Not Sig
ENSG00000023909.9	GCLM	452.57	-0.347338	0.26356	-1.31787	0.187548	0.999947	Not Sig
ENSG00000198691.12	ABCA4	1.64324	0.267057	1.20607	0.221428	0.824759	0.999947	Not Sig
ENSG00000137962.12	ARHGAP29	397.641	0.00956389	0.170062	0.0562376	0.955153	0.999947	Not Sig
ENSG00000117528.12	ABCD3	477.651	-0.0863288	0.181092	-0.476711	0.633568	0.999947	Not Sig
ENSG00000117525.13	F3	32.6293	-0.0463437	0.465355	-0.099588	0.920671	0.999947	Not Sig
ENSG00000143036.16	SLC44A3	1.51365	-0.359402	1.18254	-0.303925	0.761185	0.999947	Not Sig
ENSG00000117519.15	CNN3	196.478	-0.209597	0.324934	-0.645043	0.518899	0.999947	Not Sig
ENSG00000235501.5	AC105942.1	5.36165	0.129649	0.674143	0.192316	0.847494	0.999947	Not Sig
ENSG00000172339.9	ALG14	39.2571	-0.0148752	0.369271	-0.0402826	0.967868	0.999947	Not Sig
ENSG00000152078.9	TMEM56	527.994	-0.20702	0.405701	-0.510278	0.609857	0.999947	Not Sig
ENSG00000271092.5	TMEM56-RWDD3	2.14239	1.70435	1.39626	1.22065	0.222219	0.999947	Not Sig
ENSG00000122481.16	RWDD3	26.9866	0.146665	0.514016	0.285331	0.775391	0.999947	Not Sig
ENSG00000228852.6	AC092802.2	4.80858	0.590272	0.720565	0.819179	0.412684	0.999947	Not Sig
ENSG00000228502.1	EEF1A1P11	5.00872	-0.27644	1.0102	-0.273649	0.784355	0.999947	Not Sig
ENSG00000137970.7	RPL7P9	13.7227	0.469069	0.426238	1.10049	0.27112	0.999947	Not Sig
ENSG00000117569.18	PTBP2	268.41	0.0467175	0.266361	0.175392	0.860772	0.999947	Not Sig
ENSG00000188641.13	DPYD	88.1665	0.166632	0.274919	0.606112	0.54444	0.999947	Not Sig
ENSG00000162627.16	SNX7	87.5151	0.749163	0.666942	1.12328	0.261318	0.999947	Not Sig
ENSG00000117598.11	PLPPR5	1.91363	0.49277	1.45084	0.339644	0.734125	0.999947	Not Sig
ENSG00000117600.12	PLPPR4	6.61399	-0.346752	0.962498	-0.360262	0.718651	0.999947	Not Sig
ENSG00000099260.10	PALMD	2178.51	0.306802	0.259988	1.18006	0.237975	0.999947	Not Sig
ENSG00000223656.1	HMGB3P10	2.99494	2.10709	1.23613	1.70459	0.0882711	0.999947	Not Sig
ENSG00000156869.13	FRRS1	12.2242	0.287355	0.625247	0.459587	0.645813	0.999947	Not Sig
ENSG00000162688.16	AGL	12818.4	-0.438381	0.406037	-1.07966	0.280295	0.999947	Not Sig
ENSG00000117620.14	SLC35A3	134.227	-0.169604	0.187927	-0.902501	0.366791	0.999947	Not Sig
ENSG00000156875.13	MFSD14A	3.78565	-0.99313	0.867501	-1.14482	0.252285	0.999947	Not Sig
ENSG00000156876.9	SASS6	41.054	-0.0118948	0.315904	-0.037653	0.969964	0.999947	Not Sig
ENSG00000122435.9	TRMT13	241.868	0.0944622	0.225147	0.419558	0.674808	0.999947	Not Sig
ENSG00000122477.12	LRRC39	2756.11	-0.149117	0.253943	-0.587208	0.557064	0.999947	Not Sig
ENSG00000137992.14	DBT	501.837	0.0569164	0.288996	0.196945	0.843871	0.999947	Not Sig
ENSG00000285530.1	AL445928.2	1.64066	-0.198279	1.20829	-0.164099	0.869653	0.999947	Not Sig
ENSG00000224616.2	RTCA-AS1	4.18436	-0.226647	0.759554	-0.298395	0.765402	0.999947	Not Sig
ENSG00000137996.12	RTCA	400.198	0.0302924	0.128516	0.235709	0.813658	0.999947	Not Sig
ENSG00000079335.19	CDC14A	28.9389	0.0108559	0.327141	0.0331841	0.973528	0.999947	Not Sig
ENSG00000181656.6	GPR88	1.23881	1.41419	1.54086	0.917795	0.358726	0.999947	Not Sig
ENSG00000162692.11	VCAM1	21.5867	0.298352	0.557205	0.535444	0.592343	0.999947	Not Sig
ENSG00000162694.13	EXTL2	119.664	-0.17568	0.212143	-0.828124	0.4076	0.999947	Not Sig
ENSG00000162695.11	SLC30A7	72.9863	-0.105013	0.400237	-0.262377	0.79303	0.999947	Not Sig
ENSG00000117543.20	DPH5	173.511	0.0950032	0.23213	0.409267	0.682343	0.999947	Not Sig
ENSG00000233184.6	AC093157.1	27.2617	0.591268	0.37957	1.55773	0.119297	0.999947	Not Sig
ENSG00000170989.9	S1PR1	135.267	0.028043	0.328671	0.0853225	0.932005	0.999947	Not Sig
ENSG00000060718.21	COL11A1	1.56231	-1.30289	1.88184	-0.69235	0.488718	0.999947	Not Sig
ENSG00000185946.15	RNPC3	324.951	0.0722507	0.644604	0.112085	0.910756	0.999947	Not Sig
ENSG00000240038.6	AMY2B	473.751	0.288323	0.602895	0.478231	0.632486	0.999947	Not Sig
ENSG00000198890.8	PRMT6	28.1067	-0.139751	0.338022	-0.413437	0.679286	0.999947	Not Sig
ENSG00000224550.1	AC114491.1	5.58158	-0.166713	0.637785	-0.261393	0.793789	0.999947	Not Sig
ENSG00000134215.15	VAV3	8.96917	0.0256785	0.539371	0.0476083	0.962028	0.999947	Not Sig
ENSG00000085491.16	SLC25A24	31.0307	-0.26399	0.399735	-0.660413	0.508989	0.999947	Not Sig
ENSG00000162636.15	FAM102B	34.3321	0.145851	0.441429	0.330407	0.741093	0.999947	Not Sig
ENSG00000162639.15	HENMT1	25.5217	-0.344462	0.486822	-0.707572	0.479211	0.999947	Not Sig
ENSG00000134186.11	PRPF38B	400.134	0.123198	0.332192	0.370864	0.710739	0.999947	Not Sig
ENSG00000116266.10	STXBP3	326.577	-0.104464	0.173023	-0.60376	0.546003	0.999947	Not Sig
ENSG00000162641.18	AKNAD1	6.36883	0.0776692	0.748375	0.103784	0.917341	0.999947	Not Sig
ENSG00000121957.13	GPSM2	316.952	-0.200222	0.319989	-0.625716	0.531501	0.999947	Not Sig
ENSG00000121940.15	CLCC1	288.937	-0.0961892	0.168808	-0.569814	0.568804	0.999947	Not Sig
ENSG00000085433.15	WDR47	431.433	-0.281378	0.259518	-1.08423	0.278261	0.999947	Not Sig
ENSG00000228665.2	BX679664.1	1.69572	1.24677	1.51292	0.824082	0.409893	0.999947	Not Sig
ENSG00000197780.9	TAF13	395.153	-0.274202	0.230524	-1.18948	0.234253	0.999947	Not Sig
ENSG00000273382.1	AL356488.3	3.22526	-0.0467557	0.892779	-0.052371	0.958233	0.999947	Not Sig
ENSG00000215717.5	TMEM167B	327.002	-0.0249998	0.139292	-0.179478	0.857563	0.999947	Not Sig
ENSG00000031698.12	SARS	873.141	0.105081	0.109523	0.95944	0.337337	0.999947	Not Sig
ENSG00000143126.7	CELSR2	333.882	0.139108	0.277757	0.500828	0.616492	0.999947	Not Sig
ENSG00000134222.16	PSRC1	4.36524	0.221543	0.864509	0.256265	0.797746	0.999947	Not Sig
ENSG00000221986.6	MYBPHL	3.269	0.0192433	0.973812	0.0197608	0.984234	0.999947	Not Sig
ENSG00000134243.11	SORT1	1888.71	0.443708	0.275457	1.61081	0.107222	0.999947	Not Sig
ENSG00000143106.12	PSMA5	569.366	0.100558	0.177912	0.565212	0.57193	0.999947	Not Sig
ENSG00000143028.8	SYPL2	4732.54	-0.194072	0.230305	-0.842677	0.399409	0.999947	Not Sig
ENSG00000162650.16	ATXN7L2	370.026	0.286687	1.01892	0.281363	0.778432	0.999947	Not Sig
ENSG00000174151.14	CYB561D1	104.202	0.00961246	0.560188	0.0171594	0.986309	0.999947	Not Sig
ENSG00000181754.6	AMIGO1	448.192	0.232539	0.244799	0.949918	0.342154	0.999947	Not Sig
ENSG00000156097.12	GPR61	7.09916	0.14083	0.577091	0.244033	0.807205	0.999947	Not Sig
ENSG00000065135.10	GNAI3	184.415	-0.268227	0.2419	-1.10883	0.267502	0.999947	Not Sig
ENSG00000116337.15	AMPD2	27.7226	0.0823715	0.394537	0.20878	0.83462	0.999947	Not Sig
ENSG00000168765.16	GSTM4	571.571	-0.0252431	0.237622	-0.106232	0.915398	0.999947	Not Sig
ENSG00000213366.12	GSTM2	369.644	0.304022	0.470475	0.646203	0.518148	0.999947	Not Sig
ENSG00000134184.12	GSTM1	104.898	0.908467	3.22783	0.281448	0.778367	0.999947	Not Sig
ENSG00000134201.11	GSTM5	19.5681	0.0991177	0.525455	0.188632	0.850381	0.999947	Not Sig
ENSG00000134202.10	GSTM3	560.986	-0.489912	0.311914	-1.57066	0.116261	0.999947	Not Sig
ENSG00000184371.13	CSF1	100.754	0.107918	0.335247	0.321906	0.747524	0.999947	Not Sig
ENSG00000168710.17	AHCYL1	1222.26	-0.0722172	0.243867	-0.296134	0.767128	0.999947	Not Sig
ENSG00000143093.14	STRIP1	182.343	0.183724	0.195217	0.941126	0.34664	0.999947	Not Sig
ENSG00000258634.3	AL160006.1	52.5955	0.320383	0.317572	1.00885	0.313045	0.999947	Not Sig
ENSG00000116396.14	KCNC4	88.3654	0.320147	0.55476	0.577091	0.563878	0.999947	Not Sig
ENSG00000227963.1	RBM15-AS1	2.96201	1.30972	0.982902	1.33251	0.182694	0.999947	Not Sig
ENSG00000162775.14	RBM15	98.8718	0.0857819	0.223495	0.38382	0.701112	0.999947	Not Sig
ENSG00000224699.8	LAMTOR5-AS1	15.02	0.0747045	0.545408	0.13697	0.891055	0.999947	Not Sig
ENSG00000168679.17	SLC16A4	14.7869	0.0370362	0.471725	0.0785123	0.937421	0.999947	Not Sig
ENSG00000273373.1	AL355488.1	63.9423	0.479847	1.05407	0.455233	0.648942	0.999947	Not Sig
ENSG00000134248.13	LAMTOR5	696.231	-0.105617	0.162766	-0.64889	0.51641	0.999947	Not Sig
ENSG00000177301.14	KCNA2	16.4446	0.00222115	0.545122	0.00407459	0.996749	0.999947	Not Sig
ENSG00000259834.1	AL365361.1	3.46068	0.892469	1.3077	0.682473	0.49494	0.999947	Not Sig
ENSG00000143119.13	CD53	18.6615	0.577814	0.699443	0.826105	0.408744	0.999947	Not Sig
ENSG00000261654.1	AL360270.2	1.39121	-1.49527	1.37461	-1.08778	0.276693	0.999947	Not Sig
ENSG00000232811.1	AL360270.1	2.64065	-1.37162	1.00638	-1.36292	0.172908	0.999947	Not Sig
ENSG00000121931.15	LRIF1	229.496	-0.33855	0.160447	-2.11005	0.0348541	0.999947	Not Sig
ENSG00000273010.1	AL360270.3	1.25241	-0.81512	1.47078	-0.554211	0.579435	0.999947	Not Sig
ENSG00000156171.14	DRAM2	271.393	0.0870104	0.215572	0.403626	0.686487	0.999947	Not Sig
ENSG00000134255.13	CEPT1	132.779	-0.138692	0.372761	-0.372067	0.709843	0.999947	Not Sig
ENSG00000162777.16	DENND2D	6.3725	-0.259484	0.720255	-0.360267	0.718648	0.999947	Not Sig
ENSG00000064886.13	CHI3L2	1.72588	1.23613	1.50209	0.822942	0.410541	0.999947	Not Sig
ENSG00000173947.13	PIFO	3.1215	0.290141	0.957622	0.302981	0.761905	0.999947	Not Sig
ENSG00000085465.12	OVGP1	20.7488	0.802288	0.841888	0.952962	0.340609	0.999947	Not Sig
ENSG00000260948.1	AL390195.2	6.58057	0.0552219	0.621649	0.0888313	0.929216	0.999947	Not Sig
ENSG00000233337.1	UBE2FP3	1.79738	0.782943	1.30818	0.598497	0.549508	0.999947	Not Sig
ENSG00000243960.1	AL390195.1	1.53937	-0.378347	1.29606	-0.291921	0.770347	0.999947	Not Sig
ENSG00000116455.13	WDR77	244.801	-0.0695257	0.146331	-0.475126	0.634697	0.999947	Not Sig
ENSG00000116459.10	ATP5PB	2022.31	-0.175539	0.238937	-0.734667	0.462542	0.999947	Not Sig
ENSG00000143110.11	C1orf162	72.0044	0.745389	0.651171	1.14469	0.252337	0.999947	Not Sig
ENSG00000282608.1	ADORA3	1.39039	2.59112	1.77425	1.4604	0.144179	0.999947	Not Sig
ENSG00000116473.14	RAP1A	834.395	-0.040794	0.164326	-0.248251	0.80394	0.999947	Not Sig
ENSG00000231346.5	LINC01160	1.55378	-0.435512	1.39694	-0.311761	0.755222	0.999947	Not Sig
ENSG00000064703.11	DDX20	188.273	0.000328038	0.220039	0.00149082	0.998811	0.999947	Not Sig
ENSG00000171385.9	KCND3	95.529	-0.17108	0.370787	-0.461398	0.644513	0.999947	Not Sig
ENSG00000231437.3	LINC01750	3.85173	0.768056	0.828973	0.926516	0.354178	0.999947	Not Sig
ENSG00000143079.14	CTTNBP2NL	44.7302	-0.124659	0.280935	-0.443729	0.657238	0.999947	Not Sig
ENSG00000134245.17	WNT2B	33.3065	0.679108	0.586031	1.15883	0.246527	0.999947	Not Sig
ENSG00000273483.1	AL354760.1	5.23697	-0.952616	0.740991	-1.2856	0.198583	0.999947	Not Sig
ENSG00000007341.18	ST7L	63.1572	0.0514619	0.239278	0.215072	0.829711	0.999947	Not Sig
ENSG00000116489.12	CAPZA1	401.521	0.23496	0.33245	0.706752	0.479721	0.999947	Not Sig
ENSG00000155363.18	MOV10	60.3402	0.546355	0.443605	1.23163	0.218089	0.999947	Not Sig
ENSG00000155366.16	RHOC	167.13	-0.0493618	0.350444	-0.140855	0.887984	0.999947	Not Sig
ENSG00000271810.5	AL603832.3	2.71499	0.153904	1.30971	0.11751	0.906456	0.999947	Not Sig
ENSG00000155367.15	PPM1J	330.449	-0.0827096	0.360249	-0.22959	0.81841	0.999947	Not Sig
ENSG00000155380.11	SLC16A1	49.5251	0.461801	0.447035	1.03303	0.301589	0.999947	Not Sig
ENSG00000226419.7	SLC16A1-AS1	1.44906	0.971036	1.48195	0.655242	0.512312	0.999947	Not Sig
ENSG00000198799.11	LRIG2	251.054	0.276179	0.489321	0.564413	0.572473	0.999947	Not Sig
ENSG00000081026.18	MAGI3	58.7997	0.127914	0.377831	0.338548	0.73495	0.999947	Not Sig
ENSG00000116793.15	PHTF1	39.9266	0.347783	0.307813	1.12985	0.258539	0.999947	Not Sig
ENSG00000232450.1	AL133517.1	1.21068	-0.504756	1.33904	-0.376954	0.706208	0.999947	Not Sig
ENSG00000081019.13	RSBN1	212.557	-0.120641	0.236193	-0.510774	0.60951	0.999947	Not Sig
ENSG00000134242.15	PTPN22	4.09718	0.21694	1.06087	0.204492	0.837969	0.999947	Not Sig
ENSG00000226167.1	AP4B1-AS1	5.49321	0.479779	1.26043	0.380648	0.703464	0.999947	Not Sig
ENSG00000188761.12	BCL2L15	3.86303	0.142806	1.16698	0.122372	0.902604	0.999947	Not Sig
ENSG00000134262.12	AP4B1	101.908	0.158464	0.277245	0.571565	0.567617	0.999947	Not Sig
ENSG00000118655.5	DCLRE1B	19.0138	0.180961	0.4423	0.409136	0.68244	0.999947	Not Sig
ENSG00000163349.21	HIPK1	867.38	0.190884	0.320172	0.596192	0.551047	0.999947	Not Sig
ENSG00000116774.11	OLFML3	80.3691	-0.326409	0.38609	-0.845422	0.397875	0.999947	Not Sig
ENSG00000270780.1	AL591742.1	1.74021	0.0254066	1.43583	0.0176947	0.985882	0.999947	Not Sig
ENSG00000282048.1	AL591742.2	1.29396	-0.244928	1.35389	-0.180907	0.85644	0.999947	Not Sig
ENSG00000134207.16	SYT6	7.38075	-0.25254	0.775733	-0.32555	0.744765	0.999947	Not Sig
ENSG00000197323.11	TRIM33	346.044	-0.0981501	0.19706	-0.498072	0.618434	0.999947	Not Sig
ENSG00000236480.1	PKMP1	4.28725	0.0510851	0.730464	0.0699352	0.944245	0.999947	Not Sig
ENSG00000116752.5	BCAS2	412.027	-0.0683996	0.297045	-0.230267	0.817884	0.999947	Not Sig
ENSG00000175984.14	DENND2C	1057.08	0.141668	0.587129	0.241289	0.809331	0.999947	Not Sig
ENSG00000116748.21	AMPD1	8976.55	0.0803533	0.259798	0.309291	0.7571	0.999947	Not Sig
ENSG00000213281.4	NRAS	181.975	0.387492	0.401323	0.965536	0.334277	0.999947	Not Sig
ENSG00000009307.15	CSDE1	36386.7	-0.111022	0.21501	-0.516356	0.605606	0.999947	Not Sig
ENSG00000052723.11	SIKE1	224.957	-0.0428876	0.24519	-0.174915	0.861146	0.999947	Not Sig
ENSG00000134198.9	TSPAN2	28.5508	-0.330228	0.434488	-0.760039	0.447231	0.999947	Not Sig
ENSG00000134259.3	NGF	1.74731	3.98582	1.66501	2.39387	0.0166717	0.999947	Not Sig
ENSG00000173218.14	VANGL1	25.4057	-0.43726	0.364263	-1.2004	0.229985	0.999947	Not Sig
ENSG00000118729.11	CASQ2	3136.55	0.565063	0.467799	1.20792	0.227079	0.999947	Not Sig
ENSG00000177551.5	NHLH2	2.9377	-0.0131128	1.00431	-0.0130565	0.989583	0.999947	Not Sig
ENSG00000163393.12	SLC22A15	5.17795	-0.12733	0.767597	-0.165881	0.86825	0.999947	Not Sig
ENSG00000163399.15	ATP1A1	530.767	0.358845	0.307849	1.16566	0.243754	0.999947	Not Sig
ENSG00000203865.9	ATP1A1-AS1	5.06405	0.105632	0.852946	0.123844	0.901439	0.999947	Not Sig
ENSG00000224950.2	AL390066.1	2.36047	1.29621	1.36388	0.950384	0.341917	0.999947	Not Sig
ENSG00000116815.15	CD58	53.3571	0.251946	0.302123	0.833919	0.404327	0.999947	Not Sig
ENSG00000143061.17	IGSF3	28.333	-0.860492	0.48643	-1.769	0.0768946	0.999947	Not Sig
ENSG00000116824.4	CD2	9.90429	0.266589	0.782899	0.340515	0.733469	0.999947	Not Sig
ENSG00000134247.9	PTGFRN	74.863	-0.210163	0.32366	-0.649331	0.516124	0.999947	Not Sig
ENSG00000116830.11	TTF2	82.6657	0.458326	0.246466	1.8596	0.0629427	0.999947	Not Sig
ENSG00000134253.9	TRIM45	349.419	0.500022	0.522212	0.957508	0.338311	0.999947	Not Sig
ENSG00000198162.12	MAN1A2	337.913	0.0914499	0.214259	0.42682	0.669511	0.999947	Not Sig
ENSG00000183508.4	TENT5C	385.768	0.0663812	0.278239	0.238576	0.811434	0.999947	Not Sig
ENSG00000196505.10	GDAP2	37.87	-0.37103	0.341996	-1.08489	0.277968	0.999947	Not Sig
ENSG00000065183.15	WDR3	249.058	0.0256819	0.215023	0.119438	0.904929	0.999947	Not Sig
ENSG00000155761.13	SPAG17	13.7266	0.470319	0.870404	0.540346	0.588959	0.999947	Not Sig
ENSG00000092607.14	TBX15	2242.81	-0.120311	0.288211	-0.417443	0.676355	0.999947	Not Sig
ENSG00000116874.11	WARS2	101.98	-0.147443	0.246192	-0.598892	0.549245	0.999947	Not Sig
ENSG00000224238.2	WARS2-IT1	3.30551	-0.458974	0.966728	-0.474771	0.63495	0.999947	Not Sig
ENSG00000231365.5	AL359915.2	28.1687	0.228635	0.590898	0.386929	0.698809	0.999947	Not Sig
ENSG00000143067.4	ZNF697	61.7256	-0.0718802	0.283717	-0.253351	0.799997	0.999947	Not Sig
ENSG00000092621.12	PHGDH	19.0844	0.109814	0.427516	0.256866	0.797282	0.999947	Not Sig
ENSG00000134240.11	HMGCS2	302.877	-0.194721	1.01868	-0.191151	0.848407	0.999947	Not Sig
ENSG00000261662.1	AL359752.1	2.33423	0.178559	1.08245	0.164958	0.868977	0.999947	Not Sig
ENSG00000134250.19	NOTCH2	252.837	0.312122	0.250735	1.24483	0.213196	0.999947	Not Sig
ENSG00000265808.3	SEC22B	156.969	0.136981	0.249435	0.549165	0.582892	0.999947	Not Sig
ENSG00000270392.2	PFN1P2	8.87072	0.122065	0.749713	0.162816	0.870664	0.999947	Not Sig
ENSG00000270231.3	NBPF8	14.3968	0.0669338	0.595754	0.112351	0.910545	0.999947	Not Sig
ENSG00000275131.3	AC241952.1	2060.58	0.175928	0.399088	0.440824	0.65934	0.999947	Not Sig
ENSG00000273136.6	NBPF26	6.19737	-0.224569	0.845936	-0.265468	0.790649	0.999947	Not Sig
ENSG00000171943.11	SRGAP2C	9.62616	0.233416	0.512853	0.455133	0.649014	0.999947	Not Sig
ENSG00000227082.2	AC244021.1	2.63386	0.228934	0.933447	0.245256	0.806258	0.999947	Not Sig
ENSG00000231752.6	EMBP1	1.13696	-1.00071	1.48099	-0.675704	0.499228	0.999947	Not Sig
ENSG00000266338.6	NBPF15	17.1255	0.393913	0.57638	0.683427	0.494337	0.999947	Not Sig
ENSG00000196369.11	SRGAP2B	1.45883	-0.751377	1.31394	-0.57185	0.567424	0.999947	Not Sig
ENSG00000272419.6	LINC01145	1.68342	-1.5312	1.15739	-1.32297	0.185845	0.999947	Not Sig
ENSG00000162825.16	NBPF20	6.67939	0.00799384	0.672343	0.0118895	0.990514	0.999947	Not Sig
ENSG00000275064.1	AC239860.1	3.02831	1.34304	1.52615	0.880017	0.37885	0.999947	Not Sig
ENSG00000272150.5	NBPF25P	3.52514	-0.0649675	0.821655	-0.0790691	0.936978	0.999947	Not Sig
ENSG00000117262.18	GPR89A	14.9478	-0.64506	0.397154	-1.62421	0.104332	0.999947	Not Sig
ENSG00000174827.13	PDZK1	1.97832	-0.524572	1.45172	-0.361345	0.717842	0.999947	Not Sig
ENSG00000117281.15	CD160	1.21137	-0.525765	1.3664	-0.384782	0.700399	0.999947	Not Sig
ENSG00000265491.4	RNF115	2197.61	0.156987	0.199684	0.786178	0.431763	0.999947	Not Sig
ENSG00000186141.8	POLR3C	125.905	0.198126	0.235045	0.842931	0.399267	0.999947	Not Sig
ENSG00000186364.11	NUDT17	22.3351	-0.487784	0.366971	-1.32922	0.183776	0.999947	Not Sig
ENSG00000131788.15	PIAS3	155.962	0.156233	0.258851	0.603562	0.546135	0.999947	Not Sig
ENSG00000198483.12	ANKRD35	131.954	-0.377705	0.199567	-1.89262	0.0584084	0.999947	Not Sig
ENSG00000143127.12	ITGA10	12.4677	1.28526	0.749387	1.71509	0.0863293	0.999947	Not Sig
ENSG00000131779.10	PEX11B	256.221	0.0352264	0.163621	0.215292	0.829539	0.999947	Not Sig
ENSG00000265241.6	RBM8A	610.239	-0.153431	0.204943	-0.748652	0.454067	0.999947	Not Sig
ENSG00000211451.12	GNRHR2	17.0074	-0.432068	0.376986	-1.14611	0.251749	0.999947	Not Sig
ENSG00000234222.6	LIX1L-AS1	3.6336	-0.91787	0.913428	-1.00486	0.314962	0.999947	Not Sig
ENSG00000271601.3	LIX1L	364.502	-0.0898569	0.316287	-0.2841	0.776334	0.999947	Not Sig
ENSG00000272031.2	ANKRD34A	40.6816	0.306396	0.516556	0.593153	0.553079	0.999947	Not Sig
ENSG00000121851.12	POLR3GL	427.99	-0.121478	0.204995	-0.59259	0.553456	0.999947	Not Sig
ENSG00000265972.5	TXNIP	23888.1	-0.135524	0.487025	-0.27827	0.780805	0.999947	Not Sig
ENSG00000168509.19	HJV	5920.09	-0.181257	0.296605	-0.611106	0.541129	0.999947	Not Sig
ENSG00000233396.7	LINC01719	1.481	1.65389	1.41289	1.17057	0.241772	0.999947	Not Sig
ENSG00000271425.7	NBPF10	5.62438	0.84362	0.782947	1.07749	0.28126	0.999947	Not Sig
ENSG00000268043.7	NBPF12	27.8002	0.395139	0.456298	0.865967	0.386508	0.999947	Not Sig
ENSG00000227242.4	NBPF13P	1.64961	-0.588038	1.41035	-0.416945	0.676718	0.999947	Not Sig
ENSG00000131791.7	PRKAB2	3190.52	-0.329625	0.345125	-0.955089	0.339533	0.999947	Not Sig
ENSG00000180867.11	PDIA3P1	14.3509	-0.645212	0.399595	-1.61466	0.106384	0.999947	Not Sig
ENSG00000237188.4	AC242426.2	2.14868	-1.09684	1.03589	-1.05883	0.289675	0.999947	Not Sig
ENSG00000131781.12	FMO5	18.5511	-0.40471	0.397471	-1.01821	0.308576	0.999947	Not Sig
ENSG00000226015.2	CCT8P1	2.16759	-0.558799	1.33326	-0.419123	0.675126	0.999947	Not Sig
ENSG00000131778.18	CHD1L	239.845	0.480312	0.171082	2.8075	0.00499277	0.999947	Not Sig
ENSG00000278811.4	LINC00624	3.31047	-0.21944	0.9559	-0.229564	0.818431	0.999947	Not Sig
ENSG00000116128.10	BCL9	216.682	0.533143	0.253996	2.09902	0.0358149	0.999947	Not Sig
ENSG00000162836.11	ACP6	113.074	0.507844	0.45724	1.11067	0.266709	0.999947	Not Sig
ENSG00000265107.2	GJA5	20.3605	-0.165462	0.600768	-0.275417	0.782996	0.999947	Not Sig
ENSG00000188092.14	GPR89B	13.14	0.101417	0.431387	0.235096	0.814134	0.999947	Not Sig
ENSG00000215859.9	PDZK1P1	2.81941	1.5854	1.15185	1.37639	0.168701	0.999947	Not Sig
ENSG00000263956.6	NBPF11	22.6675	0.0464714	0.559348	0.0830814	0.933787	0.999947	Not Sig
ENSG00000274020.2	LINC01138	2.95217	-0.048261	0.877079	-0.0550247	0.956119	0.999947	Not Sig
ENSG00000231551.8	AC245100.4	1.45104	0.919852	1.46435	0.628163	0.529897	0.999947	Not Sig
ENSG00000270629.5	NBPF14	12.0421	0.300163	0.443203	0.67726	0.498241	0.999947	Not Sig
ENSG00000178104.19	PDE4DIP	17788.7	0.0273722	0.261543	0.104657	0.916648	0.999947	Not Sig
ENSG00000269713.7	NBPF9	20.9433	0.903246	0.435634	2.07341	0.0381346	0.999947	Not Sig
ENSG00000274265.4	AC245297.3	22.9928	-0.678447	0.709805	-0.955821	0.339163	0.999947	Not Sig
ENSG00000215861.5	AC245297.1	1740.2	-0.0170848	0.358114	-0.0477076	0.961949	0.999947	Not Sig
ENSG00000271383.6	NBPF19	25.3991	0.746323	0.475852	1.56839	0.116789	0.999947	Not Sig
ENSG00000277147.5	LINC00869	3.44807	0.280414	0.787236	0.356201	0.72169	0.999947	Not Sig
ENSG00000220323.4	HIST2H2BD	2.70599	0.147942	1.25593	0.117795	0.90623	0.999947	Not Sig
ENSG00000261716.2	HIST2H2BC	9.39313	0.662821	0.706341	0.938387	0.348046	0.999947	Not Sig
ENSG00000184678.10	HIST2H2BE	429.343	-0.0689906	0.238833	-0.288865	0.772684	0.999947	Not Sig
ENSG00000178096.8	BOLA1	106.041	-0.184484	0.207524	-0.888975	0.374017	0.999947	Not Sig
ENSG00000159164.9	SV2A	1.92335	1.39151	1.31437	1.05869	0.289743	0.999947	Not Sig
ENSG00000143368.9	SF3B4	128.05	0.181156	0.219355	0.825856	0.408886	0.999947	Not Sig
ENSG00000014914.20	MTMR11	16.4088	0.56638	0.654503	0.86536	0.386841	0.999947	Not Sig
ENSG00000264522.5	OTUD7B	482.841	0.0322373	0.197515	0.163214	0.87035	0.999947	Not Sig
ENSG00000285184.2	AC244033.2	55.9863	0.0891787	0.314301	0.283736	0.776613	0.999947	Not Sig
ENSG00000136631.14	VPS45	284.498	0.0845068	0.183744	0.459915	0.645577	0.999947	Not Sig
ENSG00000023902.13	PLEKHO1	352.615	0.566989	0.457292	1.23988	0.215018	0.999947	Not Sig
ENSG00000143401.14	ANP32E	669.42	0.0576184	0.20907	0.275593	0.78286	0.999947	Not Sig
ENSG00000118298.11	CA14	200.319	-0.815537	0.889066	-0.917297	0.358987	0.999947	Not Sig
ENSG00000117362.12	APH1A	441.902	0.0227561	0.1731	0.131462	0.89541	0.999947	Not Sig
ENSG00000118292.8	C1orf54	43.0174	-0.231407	0.416328	-0.555829	0.578328	0.999947	Not Sig
ENSG00000159208.15	CIART	200.798	0.366844	0.672498	0.545494	0.585414	0.999947	Not Sig
ENSG00000266472.5	MRPS21	333.406	-0.0912311	0.191827	-0.47559	0.634366	0.999947	Not Sig
ENSG00000117360.12	PRPF3	314.072	0.138012	0.323798	0.426229	0.669941	0.999947	Not Sig
ENSG00000163125.15	RPRD2	661.778	0.258044	0.186467	1.38386	0.166402	0.999947	Not Sig
ENSG00000143374.16	TARS2	398.129	-0.0169774	0.181571	-0.0935026	0.925504	0.999947	Not Sig
ENSG00000143369.14	ECM1	65.3788	0.317885	0.294355	1.07994	0.280171	0.999947	Not Sig
ENSG00000228126.1	FALEC	1.65826	-0.664204	1.28657	-0.516258	0.605674	0.999947	Not Sig
ENSG00000237781.3	AL356356.1	3.63392	0.944493	1.60346	0.589035	0.555838	0.999947	Not Sig
ENSG00000143382.14	ADAMTSL4	822.091	0.112426	0.457771	0.245595	0.805996	0.999947	Not Sig
ENSG00000264553.1	MIR4257	2.56286	0.380276	1.22852	0.309539	0.756912	0.999947	Not Sig
ENSG00000203804.4	ADAMTSL4-AS1	1.47235	0.940075	1.35273	0.694947	0.487089	0.999947	Not Sig
ENSG00000143384.12	MCL1	3036.44	0.334124	0.242679	1.37682	0.168568	0.999947	Not Sig
ENSG00000143420.18	ENSA	2525.42	-0.144563	0.178561	-0.809598	0.418171	0.999947	Not Sig
ENSG00000143457.10	GOLPH3L	225.121	0.0554153	0.205678	0.269427	0.787601	0.999947	Not Sig
ENSG00000163131.10	CTSS	54.6756	0.522231	0.537371	0.971826	0.331137	0.999947	Not Sig
ENSG00000143387.12	CTSK	108.505	0.0159065	0.299287	0.053148	0.957614	0.999947	Not Sig
ENSG00000143437.20	ARNT	652.122	0.148294	0.179179	0.827631	0.40788	0.999947	Not Sig
ENSG00000143379.12	SETDB1	165.37	0.287103	0.356134	0.806164	0.420148	0.999947	Not Sig
ENSG00000143418.19	CERS2	112.254	0.427704	0.249635	1.71332	0.0866538	0.999947	Not Sig
ENSG00000143412.9	ANXA9	23.8292	-0.0621879	0.353007	-0.176166	0.860163	0.999947	Not Sig
ENSG00000143409.15	MINDY1	187.408	-0.010509	0.272763	-0.0385281	0.969267	0.999947	Not Sig
ENSG00000143363.16	PRUNE1	514.101	0.111016	0.237473	0.46749	0.640149	0.999947	Not Sig
ENSG00000163141.19	BNIPL	5.33223	0.468428	0.868979	0.539055	0.589849	0.999947	Not Sig
ENSG00000143443.9	C1orf56	37.6356	0.128455	0.326433	0.393513	0.693941	0.999947	Not Sig
ENSG00000197622.12	CDC42SE1	226.352	0.543069	0.374247	1.4511	0.146752	0.999947	Not Sig
ENSG00000213190.3	MLLT11	61.2943	1.36859	0.429552	3.18609	0.00144209	0.999947	Not Sig
ENSG00000143458.11	GABPB2	164.602	0.593752	0.461513	1.28653	0.198257	0.999947	Not Sig
ENSG00000261168.1	AL592424.1	357.451	-0.17699	0.273191	-0.647862	0.517074	0.999947	Not Sig
ENSG00000143434.15	SEMA6C	4568.77	-0.0462775	0.232305	-0.19921	0.842099	0.999947	Not Sig
ENSG00000163154.5	TNFAIP8L2	4.41425	0.430581	0.718604	0.599192	0.549045	0.999947	Not Sig
ENSG00000163156.11	SCNM1	264.697	0.12488	0.195683	0.638172	0.523362	0.999947	Not Sig
ENSG00000163155.11	LYSMD1	142.713	0.0914415	0.226527	0.403666	0.686458	0.999947	Not Sig
ENSG00000163159.12	VPS72	630.816	0.25156	0.2527	0.995488	0.319499	0.999947	Not Sig
ENSG00000143398.19	PIP5K1A	481.812	0.224505	0.14602	1.5375	0.124172	0.999947	Not Sig
ENSG00000159352.15	PSMD4	1901.51	0.023999	0.164297	0.146071	0.883865	0.999947	Not Sig
ENSG00000143373.17	ZNF687	174.977	0.191553	0.208475	0.918828	0.358185	0.999947	Not Sig
ENSG00000143393.16	PI4KB	581.539	0.0155357	0.149155	0.104158	0.917044	0.999947	Not Sig
ENSG00000143390.17	RFX5	261.233	-0.0540279	0.319216	-0.169252	0.865599	0.999947	Not Sig
ENSG00000143416.20	SELENBP1	827.79	0.123793	0.282459	0.438268	0.661192	0.999947	Not Sig
ENSG00000159377.10	PSMB4	1099.3	0.115464	0.172927	0.6677	0.504325	0.999947	Not Sig
ENSG00000143442.21	POGZ	660.285	0.212282	0.360249	0.589263	0.555685	0.999947	Not Sig
ENSG00000143367.15	TUFT1	38.5829	-0.312466	0.396778	-0.787509	0.430984	0.999947	Not Sig
ENSG00000143376.13	SNX27	379.006	-0.0370781	0.218302	-0.169848	0.86513	0.999947	Not Sig
ENSG00000178796.12	RIIAD1	6.62888	-0.756816	1.0324	-0.733068	0.463517	0.999947	Not Sig
ENSG00000143436.10	MRPL9	263.53	-0.102973	0.173873	-0.592233	0.553695	0.999947	Not Sig
ENSG00000143450.16	OAZ3	9.63788	-0.531282	0.507339	-1.04719	0.29501	0.999947	Not Sig
ENSG00000249602.1	AL589765.4	2.9562	-0.0118857	0.889361	-0.0133643	0.989337	0.999947	Not Sig
ENSG00000182134.15	TDRKH	88.6305	-0.0796668	0.230347	-0.345856	0.729451	0.999947	Not Sig
ENSG00000203288.3	TDRKH-AS1	5.48946	-0.935505	0.692215	-1.35147	0.176546	0.999947	Not Sig
ENSG00000213171.2	LINGO4	108.452	0.17109	0.307981	0.555522	0.578538	0.999947	Not Sig
ENSG00000143365.17	RORC	1258.18	0.189788	0.393122	0.482772	0.629258	0.999947	Not Sig
ENSG00000234614.1	AL450992.2	3.64971	1.35204	0.891486	1.51661	0.129364	0.999947	Not Sig
ENSG00000196407.11	THEM5	2.36697	0.0849991	1.15343	0.0736922	0.941255	0.999947	Not Sig
ENSG00000159445.12	THEM4	289.718	0.107631	0.28341	0.379773	0.704114	0.999947	Not Sig
ENSG00000197747.8	S100A10	286.312	0.170668	0.468159	0.364551	0.715447	0.999947	Not Sig
ENSG00000163191.5	S100A11	137.414	0.105389	0.399434	0.263845	0.791899	0.999947	Not Sig
ENSG00000237975.6	FLG-AS1	2.7549	0.0697655	0.892592	0.0781606	0.9377	0.999947	Not Sig
ENSG00000143631.10	FLG	1.65144	1.26539	1.33423	0.948407	0.342922	0.999947	Not Sig
ENSG00000163220.10	S100A9	25.0563	0.326306	0.755621	0.431838	0.665859	0.999947	Not Sig
ENSG00000143546.9	S100A8	13.3457	0.168341	0.641999	0.262214	0.793157	0.999947	Not Sig
ENSG00000238279.1	BX470102.1	1.82801	2.0297	1.41043	1.43907	0.150132	0.999947	Not Sig
ENSG00000197956.9	S100A6	1230.9	0.200628	0.60542	0.331387	0.740352	0.999947	Not Sig
ENSG00000196154.11	S100A4	606.96	0.28282	0.950022	0.297699	0.765933	0.999947	Not Sig
ENSG00000188015.9	S100A3	2.54002	0.148102	1.00088	0.147971	0.882365	0.999947	Not Sig
ENSG00000196754.10	S100A2	3.83223	0.698823	0.950947	0.734871	0.462418	0.999947	Not Sig
ENSG00000285867.1	BX470102.2	3.20124	-0.357648	0.845585	-0.42296	0.672325	0.999947	Not Sig
ENSG00000188643.10	S100A16	142.078	0.0811075	0.431471	0.187979	0.850893	0.999947	Not Sig
ENSG00000189171.14	S100A13	421.766	-0.300071	0.409805	-0.732229	0.464029	0.999947	Not Sig
ENSG00000160678.11	S100A1	551.119	0.00624513	0.3177	0.0196573	0.984317	0.999947	Not Sig
ENSG00000160679.12	CHTOP	1110.92	0.0579636	0.201623	0.287485	0.773741	0.999947	Not Sig
ENSG00000143553.10	SNAPIN	526.482	0.00628826	0.167177	0.0376143	0.969995	0.999947	Not Sig
ENSG00000143621.16	ILF2	815.36	0.0357689	0.178255	0.200662	0.840963	0.999947	Not Sig
ENSG00000169418.9	NPR1	80.7821	0.0494829	0.257657	0.192049	0.847704	0.999947	Not Sig
ENSG00000143624.13	INTS3	176.101	0.0964199	0.225058	0.428423	0.668343	0.999947	Not Sig
ENSG00000143554.13	SLC27A3	7.7767	-0.191529	0.694495	-0.275782	0.782716	0.999947	Not Sig
ENSG00000143614.9	GATAD2B	22.19	0.3931	0.524484	0.749499	0.453557	0.999947	Not Sig
ENSG00000284738.1	AL358472.5	2.1558	1.60606	1.49424	1.07484	0.282447	0.999947	Not Sig
ENSG00000198837.9	DENND4B	1075.86	0.145893	0.118289	1.23337	0.217438	0.999947	Not Sig
ENSG00000160741.16	CRTC2	224.973	0.487414	0.303773	1.60453	0.108596	0.999947	Not Sig
ENSG00000273026.1	AL358472.3	1.21841	-0.582854	1.69718	-0.343426	0.731278	0.999947	Not Sig
ENSG00000143578.15	CREB3L4	43.6523	-0.0788714	0.28502	-0.276722	0.781993	0.999947	Not Sig
ENSG00000143543.14	JTB	175.74	0.0559844	0.209317	0.267463	0.789113	0.999947	Not Sig
ENSG00000272654.1	AL358472.2	7.39977	-0.454517	0.599877	-0.757683	0.448641	0.999947	Not Sig
ENSG00000143545.8	RAB13	50.1489	-0.227048	0.328998	-0.690119	0.49012	0.999947	Not Sig
ENSG00000177954.12	RPS27	3389	-0.0659077	0.171502	-0.384298	0.700758	0.999947	Not Sig
ENSG00000143549.19	TPM3	42082.1	0.120265	0.345918	0.34767	0.728088	0.999947	Not Sig
ENSG00000264384.2	RN7SL431P	331.994	0.214377	0.519619	0.412565	0.679925	0.999947	Not Sig
ENSG00000143612.20	C1orf43	4180.01	-0.19165	0.164682	-1.16375	0.244524	0.999947	Not Sig
ENSG00000143569.18	UBAP2L	838.216	0.0961635	0.117158	0.820805	0.411758	0.999947	Not Sig
ENSG00000143575.14	HAX1	1565.62	-0.0273444	0.138357	-0.197637	0.843329	0.999947	Not Sig
ENSG00000143515.16	ATP8B2	44.6196	0.146588	0.317706	0.461394	0.644516	0.999947	Not Sig
ENSG00000228013.1	IL6R-AS1	9.80983	0.0540539	0.576084	0.09383	0.925244	0.999947	Not Sig
ENSG00000160712.12	IL6R	492.038	0.895227	0.458293	1.9534	0.0507728	0.999947	Not Sig
ENSG00000169291.9	SHE	68.125	0.295972	0.294407	1.00531	0.314746	0.999947	Not Sig
ENSG00000163239.12	TDRD10	9.08674	1.25577	0.693235	1.81147	0.0700685	0.999947	Not Sig
ENSG00000160714.9	UBE2Q1	381.806	0.0206656	0.149413	0.138312	0.889994	0.999947	Not Sig
ENSG00000160710.16	ADAR	465.104	0.20508	0.189464	1.08242	0.279064	0.999947	Not Sig
ENSG00000143603.18	KCNN3	312.525	0.00813598	0.243052	0.0334743	0.973296	0.999947	Not Sig
ENSG00000163344.5	PMVK	358.245	-0.363906	0.239216	-1.52125	0.128198	0.999947	Not Sig
ENSG00000163346.16	PBXIP1	2620.06	0.0227188	0.133802	0.169794	0.865172	0.999947	Not Sig
ENSG00000163348.3	PYGO2	231.426	0.226449	0.220517	1.0269	0.304467	0.999947	Not Sig
ENSG00000271380.1	AL451085.2	2.32598	-1.59465	1.02991	-1.54834	0.12154	0.999947	Not Sig
ENSG00000160691.18	SHC1	260.716	0.143902	0.184937	0.778115	0.436501	0.999947	Not Sig
ENSG00000173207.12	CKS1B	14.8874	-0.0376577	0.522541	-0.0720665	0.942549	0.999947	Not Sig
ENSG00000160688.18	FLAD1	255.934	0.0207603	0.149222	0.139123	0.889353	0.999947	Not Sig
ENSG00000160685.13	ZBTB7B	268.04	0.0699535	0.246	0.284363	0.776132	0.999947	Not Sig
ENSG00000163354.14	DCST2	1.90502	0.450682	1.17526	0.383475	0.701368	0.999947	Not Sig
ENSG00000143537.13	ADAM15	348.015	0.284942	0.202984	1.40377	0.160387	0.999947	Not Sig
ENSG00000243364.7	EFNA4	3.99831	0.944337	1.22602	0.770246	0.441154	0.999947	Not Sig
ENSG00000143590.13	EFNA3	2.35085	1.30967	1.17502	1.11459	0.265025	0.999947	Not Sig
ENSG00000169242.11	EFNA1	32.451	-0.0234504	0.304779	-0.0769422	0.93867	0.999947	Not Sig
ENSG00000169241.18	SLC50A1	35.0561	0.202749	0.289647	0.699985	0.483936	0.999947	Not Sig
ENSG00000179085.7	DPM3	71.7295	0.074972	0.2366	0.316872	0.751341	0.999947	Not Sig
ENSG00000163463.11	KRTCAP2	17.5339	0.739398	0.907427	0.814829	0.41517	0.999947	Not Sig
ENSG00000185499.16	MUC1	1.67052	0.170408	1.59387	0.106914	0.914857	0.999947	Not Sig
ENSG00000231064.7	AC234582.1	3.21648	0.351562	1.34836	0.260734	0.794298	0.999947	Not Sig
ENSG00000169231.13	THBS3	59.6708	0.413484	0.491086	0.84198	0.399799	0.999947	Not Sig
ENSG00000173171.14	MTX1	37.0663	0.0308919	0.285892	0.108054	0.913953	0.999947	Not Sig
ENSG00000160766.14	GBAP1	1.86482	-0.646943	1.15768	-0.558827	0.57628	0.999947	Not Sig
ENSG00000177628.15	GBA	15.1303	0.301607	0.397465	0.758826	0.447956	0.999947	Not Sig
ENSG00000160767.20	FAM189B	40.2678	0.260379	0.341716	0.761975	0.446075	0.999947	Not Sig
ENSG00000116521.10	SCAMP3	201.015	0.0493727	0.19056	0.259092	0.795564	0.999947	Not Sig
ENSG00000176444.18	CLK2	65.2199	0.474681	0.366162	1.29637	0.194849	0.999947	Not Sig
ENSG00000143630.9	HCN3	1.37278	-0.965489	1.54237	-0.625976	0.531331	0.999947	Not Sig
ENSG00000160752.14	FDPS	173.233	0.17097	0.16724	1.0223	0.306637	0.999947	Not Sig
ENSG00000225855.6	RUSC1-AS1	26.8977	0.342561	0.853781	0.401228	0.688252	0.999947	Not Sig
ENSG00000160753.15	RUSC1	93.8079	-0.0711743	0.241173	-0.295117	0.767905	0.999947	Not Sig
ENSG00000116539.12	ASH1L	1086.47	0.036165	0.239461	0.151027	0.879954	0.999947	Not Sig
ENSG00000235919.4	ASH1L-AS1	14.5223	-0.311611	0.421674	-0.738985	0.459916	0.999947	Not Sig
ENSG00000271267.1	AL353807.4	1.35597	0.116441	1.95517	0.0595556	0.95251	0.999947	Not Sig
ENSG00000125459.15	MSTO1	16.2144	-0.0251767	0.407162	-0.0618347	0.950694	0.999947	Not Sig
ENSG00000163374.19	YY1AP1	508.876	0.132354	0.144035	0.918905	0.358145	0.999947	Not Sig
ENSG00000132676.15	DAP3	841.037	0.0723099	0.167609	0.431419	0.666163	0.999947	Not Sig
ENSG00000203761.5	MSTO2P	8.26979	0.0442566	0.844747	0.0523904	0.958218	0.999947	Not Sig
ENSG00000116580.18	GON4L	304.577	0.226182	0.246983	0.915782	0.359781	0.999947	Not Sig
ENSG00000132718.8	SYT11	51.9442	-0.325686	0.349709	-0.931304	0.351696	0.999947	Not Sig
ENSG00000143622.10	RIT1	105.576	-0.0164925	0.263745	-0.0625318	0.950139	0.999947	Not Sig
ENSG00000132680.10	KHDC4	455.715	0.267502	0.49671	0.538547	0.590199	0.999947	Not Sig
ENSG00000116584.17	ARHGEF2	177.769	-0.0503594	0.30607	-0.164535	0.86931	0.999947	Not Sig
ENSG00000273002.1	AL355388.2	2.96597	2.13443	1.31894	1.6183	0.105599	0.999947	Not Sig
ENSG00000285677.1	AL355388.3	1.24666	0.621006	1.53167	0.405444	0.685151	0.999947	Not Sig
ENSG00000163479.13	SSR2	411.965	-0.00519348	0.162075	-0.0320437	0.974437	0.999947	Not Sig
ENSG00000160803.7	UBQLN4	467.958	0.101942	0.218588	0.466367	0.640953	0.999947	Not Sig
ENSG00000116586.11	LAMTOR2	237.779	-0.142488	0.193853	-0.735031	0.462321	0.999947	Not Sig
ENSG00000160789.19	LMNA	1534.32	0.155696	0.181602	0.857347	0.391253	0.999947	Not Sig
ENSG00000196189.12	SEMA4A	45.5647	0.191077	0.46885	0.407543	0.683609	0.999947	Not Sig
ENSG00000160785.13	SLC25A44	238.772	0.00569118	0.21113	0.0269558	0.978495	0.999947	Not Sig
ENSG00000160783.19	PMF1	259.268	-0.184147	0.221628	-0.830881	0.406041	0.999947	Not Sig
ENSG00000242252.1	BGLAP	2.42056	0.287764	1.34284	0.214295	0.830317	0.999947	Not Sig
ENSG00000160781.16	PAQR6	5.74878	1.03647	1.17616	0.881235	0.378191	0.999947	Not Sig
ENSG00000198952.8	SMG5	1348.99	0.200772	0.170559	1.17714	0.239138	0.999947	Not Sig
ENSG00000163472.18	TMEM79	20.918	0.0850337	0.456244	0.186378	0.852149	0.999947	Not Sig
ENSG00000198715.12	GLMP	30.255	-0.268836	0.375479	-0.715983	0.474002	0.999947	Not Sig
ENSG00000163468.14	CCT3	1599.87	-0.0872852	0.160831	-0.542713	0.587327	0.999947	Not Sig
ENSG00000163467.11	TSACC	1.9489	-0.472404	1.12057	-0.421574	0.673336	0.999947	Not Sig
ENSG00000116604.17	MEF2D	2357.63	0.0359138	0.17473	0.205539	0.837151	0.999947	Not Sig
ENSG00000260460.1	AL365181.1	1.25397	1.29228	2.35139	0.54958	0.582607	0.999947	Not Sig
ENSG00000187862.11	TTC24	1.40549	-0.604056	1.68163	-0.359209	0.719439	0.999947	Not Sig
ENSG00000163382.11	NAXE	290.274	-0.114854	0.21034	-0.54604	0.585038	0.999947	Not Sig
ENSG00000160818.16	GPATCH4	427.086	0.180223	0.193785	0.930012	0.352365	0.999947	Not Sig
ENSG00000132702.12	HAPLN2	4.01045	0.202942	0.95564	0.212362	0.831825	0.999947	Not Sig
ENSG00000132692.18	BCAN	1.72127	-0.424316	1.21869	-0.348175	0.727709	0.999947	Not Sig
ENSG00000272405.1	AL365181.3	1.58205	1.15574	1.52077	0.759968	0.447274	0.999947	Not Sig
ENSG00000132688.10	NES	1293.64	0.943839	0.47942	1.96871	0.0489861	0.999947	Not Sig
ENSG00000143320.8	CRABP2	12.0301	-0.0741685	0.768269	-0.0965398	0.923092	0.999947	Not Sig
ENSG00000143319.16	ISG20L2	106.107	0.081365	0.179187	0.454078	0.649773	0.999947	Not Sig
ENSG00000143303.11	RRNAD1	190.926	0.201791	0.165251	1.22111	0.222043	0.999947	Not Sig
ENSG00000143314.12	MRPL24	582.588	-0.0136491	0.168828	-0.080846	0.935564	0.999947	Not Sig
ENSG00000143321.18	HDGF	2125.7	-0.019397	0.14889	-0.130277	0.896347	0.999947	Not Sig
ENSG00000143294.14	PRCC	416.391	-0.0709385	0.1581	-0.448695	0.653652	0.999947	Not Sig
ENSG00000027869.11	SH2D2A	2.6058	1.46477	1.14697	1.27707	0.201576	0.999947	Not Sig
ENSG00000198400.11	NTRK1	2.36551	-0.735343	1.16113	-0.633297	0.52654	0.999947	Not Sig
ENSG00000187800.13	PEAR1	63.2547	0.122975	0.249658	0.492573	0.622314	0.999947	Not Sig
ENSG00000132694.18	ARHGEF11	380.96	0.209177	0.157413	1.32884	0.1839	0.999947	Not Sig
ENSG00000117036.11	ETV3	171.175	0.0306211	0.22497	0.136112	0.891733	0.999947	Not Sig
ENSG00000160856.20	FCRL3	1.4808	-0.580398	1.74311	-0.332967	0.739159	0.999947	Not Sig
ENSG00000163534.14	FCRL1	1.34876	-4.39274	1.82464	-2.40746	0.0160639	0.999947	Not Sig
ENSG00000183853.17	KIRREL1	63.9076	0.0207652	0.353671	0.0587135	0.95318	0.999947	Not Sig
ENSG00000158473.6	CD1D	21.0693	0.493592	0.370781	1.33122	0.183116	0.999947	Not Sig
ENSG00000158481.12	CD1C	4.19134	-0.171272	1.0023	-0.170879	0.864319	0.999947	Not Sig
ENSG00000163554.13	SPTA1	1.74438	1.28514	1.57342	0.816783	0.414052	0.999947	Not Sig
ENSG00000163563.7	MNDA	12.9943	0.368538	0.626524	0.588226	0.556381	0.999947	Not Sig
ENSG00000163564.14	PYHIN1	3.33816	0.417881	0.875894	0.477091	0.633297	0.999947	Not Sig
ENSG00000163565.18	IFI16	106.655	0.187565	0.286764	0.654074	0.513064	0.999947	Not Sig
ENSG00000163568.14	AIM2	1.27543	2.44029	1.67126	1.46015	0.144249	0.999947	Not Sig
ENSG00000162706.12	CADM3	10.8285	0.479803	0.581814	0.824667	0.409561	0.999947	Not Sig
ENSG00000225670.4	CADM3-AS1	5.74457	1.02253	0.954227	1.07158	0.28391	0.999947	Not Sig
ENSG00000213088.10	ACKR1	45.7252	-0.0908694	0.405787	-0.223934	0.822809	0.999947	Not Sig
ENSG00000179639.10	FCER1A	10.0774	4.89e-05	0.739821	6.61e-05	0.999947	0.999947	Not Sig
ENSG00000158716.8	DUSP23	89.5599	-0.133211	0.279089	-0.477308	0.633143	0.999947	Not Sig
ENSG00000181036.13	FCRL6	1.70852	0.650974	1.30162	0.500125	0.616987	0.999947	Not Sig
ENSG00000256029.6	SNHG28	19.7376	0.361275	0.880984	0.410082	0.681746	0.999947	Not Sig
ENSG00000272668.2	AL590560.1	14.0066	0.208804	0.803718	0.259798	0.79502	0.999947	Not Sig
ENSG00000158710.14	TAGLN2	367.841	0.0972976	0.394918	0.246374	0.805393	0.999947	Not Sig
ENSG00000224259.6	LINC01133	5.75287	-0.121177	0.681833	-0.177723	0.858941	0.999947	Not Sig
ENSG00000143315.7	PIGM	45.601	0.416403	0.279491	1.48986	0.136261	0.999947	Not Sig
ENSG00000162729.13	IGSF8	97.5051	0.394108	0.331013	1.19061	0.233806	0.999947	Not Sig
ENSG00000018625.14	ATP1A2	23502.9	0.0913458	0.274969	0.332204	0.739735	0.999947	Not Sig
ENSG00000132681.16	ATP1A4	61.8383	-0.518063	0.638813	-0.810977	0.417379	0.999947	Not Sig
ENSG00000143318.12	CASQ1	32573.5	-0.349081	0.439649	-0.794001	0.427195	0.999947	Not Sig
ENSG00000227741.1	AL121987.2	3.51132	-0.432245	1.07122	-0.403508	0.686575	0.999947	Not Sig
ENSG00000162734.12	PEA15	502.085	0.11267	0.231675	0.486331	0.626733	0.999947	Not Sig
ENSG00000132716.18	DCAF8	922.329	0.126263	0.223434	0.565103	0.572003	0.999947	Not Sig
ENSG00000228606.2	AL139011.1	7.30771	0.218203	0.615335	0.354609	0.722883	0.999947	Not Sig
ENSG00000224261.2	RPSAP18	1.41087	0.405089	1.28461	0.315339	0.752504	0.999947	Not Sig
ENSG00000162735.18	PEX19	798.533	0.0297798	0.203073	0.146646	0.883412	0.999947	Not Sig
ENSG00000122218.15	COPA	1168.94	0.228971	0.204813	1.11795	0.263588	0.999947	Not Sig
ENSG00000202078.1	RF00019	1.93115	0.816864	1.85873	0.439473	0.660319	0.999947	Not Sig
ENSG00000162736.16	NCSTN	550.23	0.125944	0.160435	0.785016	0.432444	0.999947	Not Sig
ENSG00000171786.5	NHLH1	1.33733	-0.321365	1.35638	-0.236928	0.812713	0.999947	Not Sig
ENSG00000162738.5	VANGL2	18.0522	-0.0552986	0.434114	-0.127383	0.898638	0.999947	Not Sig
ENSG00000162739.13	SLAMF6	5.01637	-0.575034	0.877587	-0.655245	0.51231	0.999947	Not Sig
ENSG00000066294.14	CD84	11.3562	-0.350953	0.792405	-0.442896	0.657841	0.999947	Not Sig
ENSG00000117090.14	SLAMF1	1.81077	0.352395	1.32809	0.265339	0.790748	0.999947	Not Sig
ENSG00000117091.9	CD48	5.96151	0.513613	0.949871	0.540718	0.588702	0.999947	Not Sig
ENSG00000026751.16	SLAMF7	5.43187	4.63069	1.59095	2.91065	0.0036068	0.999947	Not Sig
ENSG00000122224.17	LY9	1.55171	1.10609	1.74762	0.632911	0.526792	0.999947	Not Sig
ENSG00000122223.12	CD244	1.18431	-1.01856	1.68874	-0.603148	0.54641	0.999947	Not Sig
ENSG00000213080.3	AL354714.2	1.28441	-0.280246	1.42141	-0.19716	0.843702	0.999947	Not Sig
ENSG00000158769.17	F11R	36.8972	0.178241	0.333424	0.534578	0.592942	0.999947	Not Sig
ENSG00000215845.10	TSTD1	69.4079	-0.0858861	0.360091	-0.238512	0.811484	0.999947	Not Sig
ENSG00000158773.14	USF1	306.901	-0.0462123	0.18199	-0.253928	0.799551	0.999947	Not Sig
ENSG00000186517.13	ARHGAP30	20.0912	1.08528	0.614551	1.76597	0.0774015	0.999947	Not Sig
ENSG00000162755.13	KLHDC9	15.441	0.54354	0.470306	1.15571	0.247798	0.999947	Not Sig
ENSG00000143256.4	PFDN2	337.996	0.0703266	0.181538	0.387394	0.698465	0.999947	Not Sig
ENSG00000158793.13	NIT1	162.279	0.0156434	0.265431	0.0589359	0.953003	0.999947	Not Sig
ENSG00000158796.16	DEDD	298.599	0.119239	0.13999	0.851768	0.394343	0.999947	Not Sig
ENSG00000143222.11	UFC1	471.458	0.0347155	0.157608	0.220265	0.825665	0.999947	Not Sig
ENSG00000143258.15	USP21	278.312	0.337882	0.236355	1.42956	0.152845	0.999947	Not Sig
ENSG00000143224.17	PPOX	81.8202	0.625189	0.418299	1.4946	0.13502	0.999947	Not Sig
ENSG00000158850.14	B4GALT3	165.44	0.205727	0.238764	0.861633	0.38889	0.999947	Not Sig
ENSG00000158859.9	ADAMTS4	7.64608	-0.367257	0.602336	-0.609721	0.542046	0.999947	Not Sig
ENSG00000158864.12	NDUFS2	3400.05	-0.142989	0.203265	-0.703463	0.481767	0.999947	Not Sig
ENSG00000158869.10	FCER1G	18.9668	0.0373438	0.680048	0.0549135	0.956207	0.999947	Not Sig
ENSG00000158882.14	TOMM40L	198.074	-0.331927	0.338325	-0.98109	0.326549	0.999947	Not Sig
ENSG00000143257.11	NR1I3	10.2532	-0.236118	0.509322	-0.463594	0.642939	0.999947	Not Sig
ENSG00000248485.1	PCP4L1	1.68567	-0.809611	1.3061	-0.61987	0.535344	0.999947	Not Sig
ENSG00000158887.15	MPZ	11.9634	-0.0882772	0.652391	-0.135313	0.892364	0.999947	Not Sig
ENSG00000143252.14	SDHC	1623.37	0.110596	0.218116	0.507049	0.61212	0.999947	Not Sig
ENSG00000283696.1	AL592295.4	4.71966	0.768073	0.817405	0.939648	0.347398	0.999947	Not Sig
ENSG00000283317.1	AL831711.1	2.06603	-0.317117	0.987435	-0.321153	0.748095	0.999947	Not Sig
ENSG00000143226.13	FCGR2A	10.5336	0.172907	0.62159	0.278168	0.780883	0.999947	Not Sig
ENSG00000203747.10	FCGR3A	13.0896	0.562526	0.678032	0.829646	0.406739	0.999947	Not Sig
ENSG00000244682.7	FCGR2C	8.19813	0.901013	0.845536	1.06561	0.286599	0.999947	Not Sig
ENSG00000225217.1	HSPA7	8.73974	0.702844	0.750609	0.936365	0.349085	0.999947	Not Sig
ENSG00000162747.10	FCGR3B	6.08404	0.277406	0.893641	0.310422	0.75624	0.999947	Not Sig
ENSG00000072694.20	FCGR2B	16.9199	0.697849	0.568641	1.22722	0.219738	0.999947	Not Sig
ENSG00000132185.16	FCRLA	3.13646	-0.163858	1.05414	-0.155443	0.876472	0.999947	Not Sig
ENSG00000081721.11	DUSP12	56.3448	-0.238154	0.271057	-0.87861	0.379613	0.999947	Not Sig
ENSG00000226889.3	AL359541.1	1.5042	-1.19448	1.21794	-0.980733	0.326724	0.999947	Not Sig
ENSG00000118217.5	ATF6	302.935	-0.0167329	0.222847	-0.0750869	0.940146	0.999947	Not Sig
ENSG00000162745.10	OLFML2B	77.159	-0.622065	0.452058	-1.37607	0.168798	0.999947	Not Sig
ENSG00000198929.12	NOS1AP	1.66017	-0.228973	1.38468	-0.165362	0.868659	0.999947	Not Sig
ENSG00000239887.4	C1orf226	4.06996	0.639736	0.799732	0.799937	0.423747	0.999947	Not Sig
ENSG00000198574.5	SH2D1B	193.903	-0.275206	0.664178	-0.414356	0.678613	0.999947	Not Sig
ENSG00000227243.3	SLAMF6P1	2.10556	2.24912	1.59565	1.40953	0.158677	0.999947	Not Sig
ENSG00000152332.15	UHMK1	1047.44	-0.19451	0.261854	-0.74282	0.457591	0.999947	Not Sig
ENSG00000117143.13	UAP1	554.132	-0.320482	0.201421	-1.59111	0.111586	0.999947	Not Sig
ENSG00000162733.17	DDR2	145.899	-0.141146	0.332993	-0.42387	0.671661	0.999947	Not Sig
ENSG00000132196.14	HSD17B7	18.8965	0.840426	0.471087	1.78401	0.0744216	0.999947	Not Sig
ENSG00000185860.13	CCDC190	4.76516	0.253675	0.914751	0.277315	0.781538	0.999947	Not Sig
ENSG00000117152.13	RGS4	2.55306	1.50051	1.21737	1.23259	0.217731	0.999947	Not Sig
ENSG00000143248.12	RGS5	2121.49	-0.165138	0.278354	-0.593265	0.553004	0.999947	Not Sig
ENSG00000232995.7	RGS5	3.99522	-0.00187751	1.04661	-0.00179389	0.998569	0.999947	Not Sig
ENSG00000143228.12	NUF2	1.75101	-0.432799	1.11802	-0.387114	0.698672	0.999947	Not Sig
ENSG00000185630.18	PBX1	1119.09	0.235861	0.251537	0.937679	0.348409	0.999947	Not Sig
ENSG00000269887.1	AL391001.1	2.80989	1.58105	1.15869	1.36451	0.172407	0.999947	Not Sig
ENSG00000162761.14	LMX1A	6.51172	-0.389499	0.648366	-0.600739	0.548014	0.999947	Not Sig
ENSG00000143171.12	RXRG	530.79	-0.377667	0.45696	-0.826476	0.408534	0.999947	Not Sig
ENSG00000237463.5	AL157714.2	3.42173	-0.757763	1.00971	-0.750475	0.452969	0.999947	Not Sig
ENSG00000162763.3	LRRC52	8.54394	0.476542	0.841479	0.566315	0.57118	0.999947	Not Sig
ENSG00000143198.12	MGST3	2079.63	-0.182246	0.185715	-0.981323	0.326433	0.999947	Not Sig
ENSG00000143149.12	ALDH9A1	1169.72	-0.0945112	0.207434	-0.455622	0.648662	0.999947	Not Sig
ENSG00000143183.16	TMCO1	396.308	-0.120079	0.244571	-0.490979	0.623442	0.999947	Not Sig
ENSG00000224358.1	AL451074.2	1.5508	0.0892952	1.22074	0.0731485	0.941688	0.999947	Not Sig
ENSG00000143179.15	UCK2	134.961	0.595207	0.290462	2.04917	0.0404451	0.999947	Not Sig
ENSG00000236364.3	AL358115.1	2.24653	2.42812	1.52262	1.5947	0.110779	0.999947	Not Sig
ENSG00000188859.6	FAM78B	116.407	0.107314	0.346581	0.309636	0.756837	0.999947	Not Sig
ENSG00000143157.11	POGK	208.279	0.239748	0.254544	0.941874	0.346257	0.999947	Not Sig
ENSG00000152382.5	TADA1	133.512	-0.0812448	0.163575	-0.496681	0.619414	0.999947	Not Sig
ENSG00000143195.12	ILDR2	5.81959	-0.421987	0.671402	-0.628517	0.529665	0.999947	Not Sig
ENSG00000143194.12	MAEL	5.06214	-0.791814	1.03851	-0.76245	0.445791	0.999947	Not Sig
ENSG00000143167.11	GPA33	9.55452	1.13071	0.757937	1.49183	0.135744	0.999947	Not Sig
ENSG00000198842.9	DUSP27	2163.24	0.261706	0.222003	1.17884	0.238461	0.999947	Not Sig
ENSG00000272205.1	AL451050.2	1.77211	-0.480066	1.49837	-0.320393	0.748671	0.999947	Not Sig
ENSG00000143190.22	POU2F1	143.653	0.167963	0.268898	0.624633	0.532212	0.999947	Not Sig
ENSG00000198821.10	CD247	7.0502	0.0562187	0.844343	0.0665828	0.946914	0.999947	Not Sig
ENSG00000233411.1	AL359962.1	12.0479	-0.3318	0.467348	-0.709963	0.477727	0.999947	Not Sig
ENSG00000273160.1	AL359962.2	5.8214	-0.538169	0.663275	-0.811382	0.417147	0.999947	Not Sig
ENSG00000143162.8	CREG1	710.261	0.199072	0.171358	1.16173	0.245344	0.999947	Not Sig
ENSG00000241666.2	AL031733.2	1.26657	3.52505	2.69966	1.30574	0.191641	0.999947	Not Sig
ENSG00000198771.10	RCSD1	1581.05	-0.295433	0.231448	-1.27646	0.201794	0.999947	Not Sig
ENSG00000197965.11	MPZL1	174.904	0.266318	0.225391	1.18158	0.237371	0.999947	Not Sig
ENSG00000143199.17	ADCY10	1.99871	0.206414	1.03604	0.199234	0.84208	0.999947	Not Sig
ENSG00000143158.10	MPC2	1045.2	0.095543	0.211089	0.45262	0.650822	0.999947	Not Sig
ENSG00000143164.15	DCAF6	11178.6	-0.190198	0.199468	-0.95353	0.340321	0.999947	Not Sig
ENSG00000143147.14	GPR161	15.7	0.496674	0.451733	1.09949	0.271556	0.999947	Not Sig
ENSG00000143155.12	TIPRL	429.618	-0.00842349	0.207544	-0.0405864	0.967626	0.999947	Not Sig
ENSG00000213064.9	SFT2D2	149.972	0.112613	0.213658	0.527073	0.598143	0.999947	Not Sig
ENSG00000143178.12	TBX19	3.6093	1.63151	0.945218	1.72607	0.0843347	0.999947	Not Sig
ENSG00000143184.4	XCL1	2.85461	2.10709	1.52361	1.38296	0.166677	0.999947	Not Sig
ENSG00000143196.4	DPT	153.494	0.373358	0.422754	0.883156	0.377152	0.999947	Not Sig
ENSG00000143153.12	ATP1B1	3918.11	0.0396777	0.212028	0.187135	0.851555	0.999947	Not Sig
ENSG00000143156.13	NME7	32.3153	0.236404	0.356348	0.663407	0.50707	0.999947	Not Sig
ENSG00000117475.13	BLZF1	186.412	-0.216304	0.227573	-0.950484	0.341866	0.999947	Not Sig
ENSG00000117477.12	CCDC181	2.1236	0.718973	1.11355	0.64566	0.5185	0.999947	Not Sig
ENSG00000117479.13	SLC19A2	1360.31	0.196257	0.308656	0.635843	0.524879	0.999947	Not Sig
ENSG00000234604.2	AL021068.2	1.86113	-2.59031	1.38053	-1.87631	0.0606127	0.999947	Not Sig
ENSG00000213062.4	AL021068.1	3.98725	0.304011	0.855605	0.355317	0.722352	0.999947	Not Sig
ENSG00000198734.10	F5	1.97536	0.450591	1.36955	0.329008	0.74215	0.999947	Not Sig
ENSG00000174175.16	SELP	15.3514	0.43623	0.571215	0.763688	0.445053	0.999947	Not Sig
ENSG00000000460.16	C1orf112	9.5157	-0.349488	0.639721	-0.546314	0.58485	0.999947	Not Sig
ENSG00000188404.8	SELL	13.2764	-0.0781699	0.805329	-0.0970658	0.922674	0.999947	Not Sig
ENSG00000007908.15	SELE	1.45896	0.35012	1.28751	0.271935	0.785672	0.999947	Not Sig
ENSG00000171806.11	METTL18	43.3783	-0.0635846	0.252423	-0.251897	0.801121	0.999947	Not Sig
ENSG00000000457.13	SCYL3	98.1507	0.163533	0.241722	0.676535	0.498701	0.999947	Not Sig
ENSG00000075945.12	KIFAP3	344.599	-0.031511	0.17088	-0.184405	0.853696	0.999947	Not Sig
ENSG00000120370.12	GORAB	32.4337	0.103786	0.293691	0.353385	0.7238	0.999947	Not Sig
ENSG00000116132.11	PRRX1	1338.76	-0.063204	0.343902	-0.183785	0.854182	0.999947	Not Sig
ENSG00000271811.1	Z97200.1	4.75639	1.05913	0.895181	1.18315	0.236752	0.999947	Not Sig
ENSG00000007933.12	FMO3	28.4229	0.148262	0.530733	0.279354	0.779973	0.999947	Not Sig
ENSG00000094963.13	FMO2	255.72	-0.266006	0.29596	-0.898788	0.368765	0.999947	Not Sig
ENSG00000010932.16	FMO1	2.55591	0.0947193	0.911025	0.10397	0.917193	0.999947	Not Sig
ENSG00000076258.9	FMO4	14.3684	0.469814	0.583484	0.805186	0.420712	0.999947	Not Sig
ENSG00000285665.1	AL031274.1	1.24894	1.31993	1.63231	0.80863	0.418728	0.999947	Not Sig
ENSG00000117523.16	PRRC2C	755.187	0.145469	0.173781	0.837086	0.402544	0.999947	Not Sig
ENSG00000034971.16	MYOC	307.897	0.142581	0.327535	0.435316	0.663333	0.999947	Not Sig
ENSG00000230364.1	RPL4P3	3.95688	0.0588474	0.733016	0.0802811	0.936014	0.999947	Not Sig
ENSG00000117533.14	VAMP4	188.349	0.0765874	0.176119	0.434861	0.663663	0.999947	Not Sig
ENSG00000010165.19	METTL13	270.005	-0.10329	0.230382	-0.448344	0.653905	0.999947	Not Sig
ENSG00000197959.13	DNM3	10.1288	0.521873	0.538535	0.969061	0.332515	0.999947	Not Sig
ENSG00000230630.5	DNM3OS	27.3826	0.411763	0.63016	0.653427	0.513481	0.999947	Not Sig
ENSG00000135845.9	PIGC	160.355	-0.064876	0.204644	-0.317019	0.751229	0.999947	Not Sig
ENSG00000180999.10	C1orf105	4.67948	1.81318	1.23843	1.4641	0.143168	0.999947	Not Sig
ENSG00000094975.13	SUCO	113.445	0.00583316	0.197768	0.029495	0.97647	0.999947	Not Sig
ENSG00000117586.10	TNFSF4	4.20597	0.143608	0.7662	0.187429	0.851324	0.999947	Not Sig
ENSG00000203739.3	AL645568.1	8.16018	0.510504	0.667274	0.765059	0.444236	0.999947	Not Sig
ENSG00000117592.8	PRDX6	4186.57	0.127376	0.161734	0.787564	0.430952	0.999947	Not Sig
ENSG00000076321.10	KLHL20	229.622	-0.161515	0.233534	-0.691615	0.489179	0.999947	Not Sig
ENSG00000120334.15	CENPL	24.2434	-0.248628	0.452542	-0.549403	0.582729	0.999947	Not Sig
ENSG00000117593.10	DARS2	112.27	0.124776	0.243286	0.512877	0.608038	0.999947	Not Sig
ENSG00000270084.1	GAS5-AS1	4.0619	-0.0699136	0.71612	-0.0976284	0.922227	0.999947	Not Sig
ENSG00000234741.7	GAS5	220.201	0.249117	0.355676	0.700403	0.483675	0.999947	Not Sig
ENSG00000185278.15	ZBTB37	134.154	0.0105153	0.293956	0.0357718	0.971464	0.999947	Not Sig
ENSG00000117601.13	SERPINC1	1.57144	1.05498	1.70325	0.61939	0.535659	0.999947	Not Sig
ENSG00000135870.11	RC3H1	645.091	0.0689137	0.46477	0.148275	0.882126	0.999947	Not Sig
ENSG00000152061.23	RABGAP1L	86.1097	0.391134	0.27385	1.42828	0.153212	0.999947	Not Sig
ENSG00000116161.17	CACYBP	589.219	-0.310946	0.200946	-1.54741	0.121765	0.999947	Not Sig
ENSG00000120333.4	MRPS14	182.593	-0.0278412	0.162348	-0.171491	0.863838	0.999947	Not Sig
ENSG00000235750.9	KIAA0040	162.969	-0.814473	0.37205	-2.18915	0.0285861	0.999947	Not Sig
ENSG00000143207.20	COP1	238.66	-0.0420195	0.240809	-0.174493	0.861478	0.999947	Not Sig
ENSG00000120341.18	SEC16B	3.52625	-0.845064	0.908757	-0.929911	0.352417	0.999947	Not Sig
ENSG00000254154.8	CRYZL2P-SEC16B	8.64287	0.171839	1.21581	0.141336	0.887604	0.999947	Not Sig
ENSG00000242193.11	CRYZL2P	89.9149	0.195122	0.354838	0.54989	0.582395	0.999947	Not Sig
ENSG00000224687.1	RASAL2-AS1	2.61327	-0.303518	0.858255	-0.353645	0.723605	0.999947	Not Sig
ENSG00000075391.16	RASAL2	160.973	-0.0792698	0.245486	-0.32291	0.746763	0.999947	Not Sig
ENSG00000213058.3	AL365357.1	94.4249	1.08131	2.0831	0.519084	0.603702	0.999947	Not Sig
ENSG00000116191.17	RALGPS2	39.4065	-0.670413	0.33234	-2.01725	0.0436693	0.999947	Not Sig
ENSG00000116194.12	ANGPTL1	515.206	0.136133	0.314992	0.43218	0.665611	0.999947	Not Sig
ENSG00000116199.11	FAM20B	641.067	0.130282	0.242632	0.536954	0.5913	0.999947	Not Sig
ENSG00000186283.13	TOR3A	240.269	-0.992879	0.336701	-2.94885	0.00318961	0.999947	Not Sig
ENSG00000143322.19	ABL2	129.037	-0.136198	0.292127	-0.466229	0.641051	0.999947	Not Sig
ENSG00000057252.12	SOAT1	54.0627	-0.150015	0.255213	-0.587802	0.556665	0.999947	Not Sig
ENSG00000169905.12	TOR1AIP2	317.405	0.194126	0.187667	1.03442	0.300942	0.999947	Not Sig
ENSG00000272906.1	AL353708.3	1.99645	0.2007	1.09923	0.182582	0.855126	0.999947	Not Sig
ENSG00000143337.18	TOR1AIP1	1366.56	-0.155415	0.165387	-0.939705	0.347369	0.999947	Not Sig
ENSG00000260360.1	AL353708.1	4.16825	0.504897	0.960695	0.525553	0.599199	0.999947	Not Sig
ENSG00000135837.15	CEP350	1200.72	-0.0460272	0.288332	-0.159633	0.87317	0.999947	Not Sig
ENSG00000116260.16	QSOX1	350.44	-0.156454	0.238103	-0.657086	0.511125	0.999947	Not Sig
ENSG00000121454.5	LHX4	7.16866	1.97608	0.910113	2.17125	0.0299125	0.999947	Not Sig
ENSG00000230124.7	ACBD6	202.7	-0.212627	0.155504	-1.36734	0.171519	0.999947	Not Sig
ENSG00000143324.13	XPR1	199.538	-0.0583945	0.181833	-0.321143	0.748102	0.999947	Not Sig
ENSG00000135835.11	KIAA1614	22.5676	-0.0336142	0.424102	-0.0792598	0.936826	0.999947	Not Sig
ENSG00000243155.1	AL162431.2	8.7921	0.745913	0.736665	1.01255	0.311273	0.999947	Not Sig
ENSG00000135823.13	STX6	98.5437	0.166401	0.267409	0.622271	0.533764	0.999947	Not Sig
ENSG00000153029.14	MR1	40.6427	0.529139	0.291534	1.81501	0.0695216	0.999947	Not Sig
ENSG00000162783.10	IER5	386.958	-0.0891564	0.451577	-0.197434	0.843488	0.999947	Not Sig
ENSG00000198216.11	CACNA1E	17.3744	0.000398429	2.32975	0.000171018	0.999864	0.999947	Not Sig
ENSG00000135821.18	GLUL	16625.9	0.169657	0.516633	0.32839	0.742617	0.999947	Not Sig
ENSG00000135828.11	RNASEL	65.1813	-0.206934	0.353178	-0.58592	0.557929	0.999947	Not Sig
ENSG00000143333.6	RGS16	14.0954	-0.0667544	0.535941	-0.124556	0.900875	0.999947	Not Sig
ENSG00000261504.1	LINC01686	1.28095	-0.758758	1.3412	-0.565732	0.571576	0.999947	Not Sig
ENSG00000135838.13	NPL	27.406	0.34654	0.337062	1.02812	0.303893	0.999947	Not Sig
ENSG00000135829.16	DHX9	852.978	-0.042119	0.187309	-0.224864	0.822085	0.999947	Not Sig
ENSG00000135862.5	LAMC1	1295.85	0.301352	0.169743	1.77535	0.0758409	0.999947	Not Sig
ENSG00000224468.3	LAMC1-AS1	1.909	0.874169	1.32307	0.660712	0.508797	0.999947	Not Sig
ENSG00000058085.14	LAMC2	17.8813	1.0264	0.557107	1.84238	0.0654199	0.999947	Not Sig
ENSG00000157064.10	NMNAT2	6.60539	0.130736	0.86662	0.150858	0.880088	0.999947	Not Sig
ENSG00000232860.7	SMG7-AS1	1.97739	0.191415	1.13884	0.16808	0.86652	0.999947	Not Sig
ENSG00000116698.21	SMG7	555.005	-0.00460189	0.187061	-0.024601	0.980373	0.999947	Not Sig
ENSG00000116701.14	NCF2	13.8007	0.304679	0.560825	0.543269	0.586944	0.999947	Not Sig
ENSG00000162704.15	ARPC5	130.154	-0.0351396	0.307914	-0.114121	0.909142	0.999947	Not Sig
ENSG00000143344.15	RGL1	36.8755	0.124076	0.347056	0.35751	0.72071	0.999947	Not Sig
ENSG00000198756.11	COLGALT2	212.915	0.262828	0.451105	0.582631	0.560142	0.999947	Not Sig
ENSG00000198860.12	TSEN15	366.468	-0.0208387	0.150511	-0.138453	0.889883	0.999947	Not Sig
ENSG00000271387.1	AL445228.2	1.42771	-0.634019	1.30549	-0.485655	0.627212	0.999947	Not Sig
ENSG00000116667.13	C1orf21	2102.9	0.201758	0.201797	0.999807	0.317404	0.999947	Not Sig
ENSG00000285847.1	AL713852.1	7.83584	0.447311	0.584331	0.765508	0.443969	0.999947	Not Sig
ENSG00000116406.18	EDEM3	363.528	0.056813	0.207029	0.274421	0.783761	0.999947	Not Sig
ENSG00000135842.16	FAM129A	2827.93	-0.155102	0.286799	-0.540804	0.588643	0.999947	Not Sig
ENSG00000121481.10	RNF2	108.56	-0.0276509	0.249461	-0.110843	0.911741	0.999947	Not Sig
ENSG00000121486.11	TRMT1L	686.51	0.0725758	0.187085	0.38793	0.698068	0.999947	Not Sig
ENSG00000116668.12	SWT1	63.7533	0.0315119	0.255206	0.123476	0.90173	0.999947	Not Sig
ENSG00000231084.2	RPL22P24	1.63056	-0.982654	1.16547	-0.843138	0.399151	0.999947	Not Sig
ENSG00000279838.1	AL356273.3	6.00845	0.590981	0.635989	0.929231	0.352769	0.999947	Not Sig
ENSG00000116679.15	IVNS1ABP	598.587	-0.107496	0.156263	-0.687914	0.491507	0.999947	Not Sig
ENSG00000143341.11	HMCN1	66.3176	-0.340232	0.40377	-0.842638	0.399431	0.999947	Not Sig
ENSG00000116690.12	PRG4	44.649	1.40749	0.611301	2.30245	0.0213096	0.999947	Not Sig
ENSG00000047410.13	TPR	840.802	-0.138946	0.271644	-0.5115	0.609001	0.999947	Not Sig
ENSG00000157181.15	ODR4	215.715	-0.0018875	0.214369	-0.00880493	0.992975	0.999947	Not Sig
ENSG00000229739.2	AL596220.1	3.33759	0.439507	0.914849	0.480415	0.630933	0.999947	Not Sig
ENSG00000228238.1	AL096803.1	2.37357	0.439732	1.42218	0.309196	0.757173	0.999947	Not Sig
ENSG00000233196.2	AL096803.2	1.97471	-1.16382	1.21997	-0.953975	0.340096	0.999947	Not Sig
ENSG00000116711.9	PLA2G4A	6.26614	0.805072	0.653284	1.23235	0.21782	0.999947	Not Sig
ENSG00000150681.9	RGS18	1.64824	-0.530293	1.39715	-0.379554	0.704277	0.999947	Not Sig
ENSG00000285280.1	AL390957.1	6.66498	1.01228	0.897394	1.12803	0.259309	0.999947	Not Sig
ENSG00000127074.14	RGS13	1.32668	-0.313634	1.39699	-0.224507	0.822362	0.999947	Not Sig
ENSG00000231767.4	AL136454.1	4.03316	0.597857	0.786756	0.759901	0.447313	0.999947	Not Sig
ENSG00000116741.7	RGS2	40.768	0.151899	0.398839	0.380853	0.703312	0.999947	Not Sig
ENSG00000116750.13	UCHL5	662.66	-0.224578	0.258188	-0.869825	0.384396	0.999947	Not Sig
ENSG00000116747.12	TROVE2	213.728	-0.144285	0.20087	-0.718302	0.472571	0.999947	Not Sig
ENSG00000023572.9	GLRX2	253.32	-0.0856955	0.197458	-0.433995	0.664292	0.999947	Not Sig
ENSG00000134371.12	CDC73	335.601	-0.112426	0.171566	-0.655293	0.512279	0.999947	Not Sig
ENSG00000162630.5	B3GALT2	1.40197	0.0149797	1.75952	0.00851351	0.993207	0.999947	Not Sig
ENSG00000162687.17	KCNT2	3.4063	-1.56287	0.902129	-1.73243	0.0831971	0.999947	Not Sig
ENSG00000000971.15	CFH	333.058	-0.205353	0.292258	-0.702644	0.482277	0.999947	Not Sig
ENSG00000066279.17	ASPM	2.04313	0.158802	1.1835	0.13418	0.89326	0.999947	Not Sig
ENSG00000177888.7	ZBTB41	173.437	0.0896416	0.256519	0.349454	0.726749	0.999947	Not Sig
ENSG00000134376.15	CRB1	7.89981	-0.603419	0.566009	-1.0661	0.286381	0.999947	Not Sig
ENSG00000213047.12	DENND1B	236.119	-0.287706	0.359181	-0.801005	0.423129	0.999947	Not Sig
ENSG00000203724.10	C1orf53	8.94196	0.10101	0.515114	0.196093	0.844538	0.999947	Not Sig
ENSG00000151414.14	NEK7	1288.72	-0.0329006	0.263876	-0.124682	0.900775	0.999947	Not Sig
ENSG00000081237.19	PTPRC	42.6155	0.449903	0.665832	0.6757	0.499231	0.999947	Not Sig
ENSG00000116833.13	NR5A2	2.12653	-1.06125	0.969447	-1.0947	0.273648	0.999947	Not Sig
ENSG00000162702.7	ZNF281	174.329	-0.0693066	0.26854	-0.258087	0.79634	0.999947	Not Sig
ENSG00000118197.13	DDX59	364.315	0.102329	0.240451	0.425573	0.670419	0.999947	Not Sig
ENSG00000118200.14	CAMSAP2	258.469	-0.154024	0.268261	-0.574159	0.56586	0.999947	Not Sig
ENSG00000116852.14	KIF21B	11.8611	-0.233233	0.518193	-0.45009	0.652646	0.999947	Not Sig
ENSG00000234132.2	AL358473.2	53.5466	0.411983	0.374024	1.10149	0.270685	0.999947	Not Sig
ENSG00000081248.10	CACNA1S	7894.92	0.0149073	0.151144	0.09863	0.921432	0.999947	Not Sig
ENSG00000232237.3	ASCL5	4.08216	-0.0380711	0.815373	-0.0466917	0.962759	0.999947	Not Sig
ENSG00000116857.16	TMEM9	211.946	0.473675	0.452494	1.04681	0.295187	0.999947	Not Sig
ENSG00000229821.1	AC103925.1	3.20542	4.86588	1.76788	2.75239	0.00591629	0.999947	Not Sig
ENSG00000081277.12	PKP1	25.4572	-0.0365855	0.492107	-0.0743446	0.940736	0.999947	Not Sig
ENSG00000118194.18	TNNT2	32.5371	0.974875	0.410376	2.37557	0.017522	0.999947	Not Sig
ENSG00000159166.13	LAD1	25.8056	1.50758	0.687193	2.19382	0.0282482	0.999947	Not Sig
ENSG00000159173.18	TNNI1	48020.1	0.296819	0.309256	0.959782	0.337165	0.999947	Not Sig
ENSG00000174307.6	PHLDA3	436.84	0.394952	0.325892	1.21191	0.225545	0.999947	Not Sig
ENSG00000159176.13	CSRP1	240.674	-0.272985	0.323673	-0.843398	0.399006	0.999947	Not Sig
ENSG00000224536.2	AC096677.1	3.18421	2.25365	1.13098	1.99265	0.0462994	0.999947	Not Sig
ENSG00000223396.4	RPS10P7	4.44038	0.584798	0.75684	0.772684	0.439709	0.999947	Not Sig
ENSG00000134369.15	NAV1	122.653	0.215092	0.218203	0.985745	0.324258	0.999947	Not Sig
ENSG00000198700.9	IPO9	489.468	0.0139446	0.139031	0.100299	0.920107	0.999947	Not Sig
ENSG00000198892.6	SHISA4	2634.9	-0.177297	0.341129	-0.519736	0.603247	0.999947	Not Sig
ENSG00000223774.5	AL513217.1	6.6527	0.750055	0.774662	0.968236	0.332926	0.999947	Not Sig
ENSG00000163431.12	LMOD1	2518.59	-0.294157	0.373423	-0.787732	0.430853	0.999947	Not Sig
ENSG00000134375.10	TIMM17A	816.066	-0.189834	0.186263	-1.01917	0.308122	0.999947	Not Sig
ENSG00000176393.10	RNPEP	149.016	-0.176339	0.217473	-0.810852	0.417451	0.999947	Not Sig
ENSG00000234678.2	ELF3-AS1	8.23143	0.649819	1.2439	0.522404	0.601389	0.999947	Not Sig
ENSG00000143862.7	ARL8A	280.579	-0.0379785	0.179104	-0.212047	0.83207	0.999947	Not Sig
ENSG00000143851.15	PTPN7	5.55899	0.538854	1.18514	0.454674	0.649344	0.999947	Not Sig
ENSG00000133067.17	LGR6	3.30181	0.158072	1.01477	0.155771	0.876214	0.999947	Not Sig
ENSG00000077152.10	UBE2T	95.3128	-0.452555	0.345788	-1.30877	0.190614	0.999947	Not Sig
ENSG00000077157.21	PPP1R12B	5349.43	0.0475924	0.294968	0.161347	0.87182	0.999947	Not Sig
ENSG00000232626.3	AC099336.1	1.62302	-0.15532	1.21966	-0.127347	0.898666	0.999947	Not Sig
ENSG00000143858.11	SYT2	10.0841	0.547725	0.921421	0.594436	0.552221	0.999947	Not Sig
ENSG00000226862.1	AC104463.2	2.49761	0.936612	1.32809	0.705233	0.480665	0.999947	Not Sig
ENSG00000117139.17	KDM5B	95.015	0.379917	0.321454	1.18187	0.237258	0.999947	Not Sig
ENSG00000228288.6	PCAT6	4.75231	0.268173	0.761196	0.352304	0.72461	0.999947	Not Sig
ENSG00000183155.4	RABIF	59.2854	0.213374	0.267577	0.797432	0.4252	0.999947	Not Sig
ENSG00000117153.15	KLHL12	230.569	-0.262918	0.193713	-1.35725	0.174701	0.999947	Not Sig
ENSG00000159346.12	ADIPOR1	1206.11	0.0185036	0.178817	0.103478	0.917584	0.999947	Not Sig
ENSG00000159348.12	CYB5R1	4514.23	0.387856	0.291331	1.33132	0.183083	0.999947	Not Sig
ENSG00000163444.11	TMEM183A	87.5314	0.126626	0.279461	0.453108	0.650471	0.999947	Not Sig
ENSG00000143847.15	PPFIA4	494.222	0.449535	0.286475	1.5692	0.116602	0.999947	Not Sig
ENSG00000122180.4	MYOG	595.582	-0.00852583	0.220081	-0.0387395	0.969098	0.999947	Not Sig
ENSG00000163485.16	ADORA1	17.5785	-0.233024	0.520464	-0.447723	0.654353	0.999947	Not Sig
ENSG00000133055.8	MYBPH	237.901	0.723725	1.25677	0.575861	0.564709	0.999947	Not Sig
ENSG00000133048.12	CHI3L1	3.53504	1.57629	1.3798	1.14241	0.253284	0.999947	Not Sig
ENSG00000231507.1	LINC01353	3.35854	0.921694	0.827292	1.11411	0.265232	0.999947	Not Sig
ENSG00000159388.5	BTG2	1352.07	-0.310425	0.585842	-0.529878	0.596196	0.999947	Not Sig
ENSG00000122176.11	FMOD	61.0492	0.144723	0.396412	0.365081	0.715051	0.999947	Not Sig
ENSG00000188783.5	PRELP	130.71	0.469306	0.24837	1.88955	0.0588185	0.999947	Not Sig
ENSG00000058668.14	ATP2B4	432.835	0.0963053	0.250707	0.384135	0.700878	0.999947	Not Sig
ENSG00000122188.12	LAX1	3.37703	-0.00906208	1.0913	-0.00830392	0.993375	0.999947	Not Sig
ENSG00000257315.2	ZBED6	1.65965	-0.539628	1.3903	-0.388139	0.697913	0.999947	Not Sig
ENSG00000182004.12	SNRPE	105.629	-0.273822	0.220435	-1.24219	0.214168	0.999947	Not Sig
ENSG00000143842.14	SOX13	148.128	0.399585	0.485668	0.822754	0.410648	0.999947	Not Sig
ENSG00000143845.14	ETNK2	2.08463	0.351437	1.08069	0.325195	0.745033	0.999947	Not Sig
ENSG00000143850.14	PLEKHA6	58.2322	0.610326	0.499957	1.22076	0.222178	0.999947	Not Sig
ENSG00000158615.8	PPP1R15B	303.845	0.154638	0.207481	0.74531	0.456084	0.999947	Not Sig
ENSG00000133056.13	PIK3C2B	369.708	-0.281157	0.228654	-1.22962	0.21884	0.999947	Not Sig
ENSG00000198625.12	MDM4	399.672	0.46224	0.489538	0.944238	0.345048	0.999947	Not Sig
ENSG00000240710.1	AL512306.3	1.27215	3.53125	1.98767	1.77658	0.0756369	0.999947	Not Sig
ENSG00000170382.11	LRRN2	15.9285	0.628908	0.513891	1.22382	0.221021	0.999947	Not Sig
ENSG00000240219.1	AL512306.2	5.32316	0.875842	1.06188	0.8248	0.409485	0.999947	Not Sig
ENSG00000163531.15	NFASC	53.8254	0.13015	0.359917	0.361612	0.717642	0.999947	Not Sig
ENSG00000174529.7	TMEM81	23.9881	0.372218	0.384848	0.967183	0.333452	0.999947	Not Sig
ENSG00000117222.13	RBBP5	174.103	-0.204586	0.216919	-0.943143	0.345608	0.999947	Not Sig
ENSG00000133059.16	DSTYK	268.471	0.184216	0.184432	0.998829	0.317878	0.999947	Not Sig
ENSG00000133069.16	TMCC2	119.552	0.195421	0.328242	0.595356	0.551606	0.999947	Not Sig
ENSG00000163545.8	NUAK2	7.05169	-0.788506	0.630432	-1.25074	0.21103	0.999947	Not Sig
ENSG00000117266.15	CDK18	40.6411	0.598811	0.377163	1.58767	0.11236	0.999947	Not Sig
ENSG00000174514.12	MFSD4A	7.60818	-0.47303	0.705317	-0.670663	0.502435	0.999947	Not Sig
ENSG00000158711.13	ELK4	470.418	0.0791722	0.170009	0.465694	0.641434	0.999947	Not Sig
ENSG00000158715.5	SLC45A3	87.286	0.120738	0.660268	0.182862	0.854906	0.999947	Not Sig
ENSG00000069275.12	NUCKS1	3620.46	-0.155201	0.292504	-0.530596	0.595699	0.999947	Not Sig
ENSG00000117280.12	RAB29	87.5908	0.11929	0.331124	0.360259	0.718654	0.999947	Not Sig
ENSG00000133065.10	SLC41A1	1382.5	0.33658	0.432053	0.779026	0.435964	0.999947	Not Sig
ENSG00000174502.18	SLC26A9	51.2399	0.855149	0.807983	1.05837	0.289885	0.999947	Not Sig
ENSG00000276600.4	RAB7B	29.2196	0.816972	0.665296	1.22798	0.219454	0.999947	Not Sig
ENSG00000263961.7	RHEX	3.05375	-0.57957	0.846632	-0.68456	0.493622	0.999947	Not Sig
ENSG00000266028.7	SRGAP2	79.5816	-0.226045	0.332183	-0.680484	0.496198	0.999947	Not Sig
ENSG00000263528.7	IKBKE	2.33791	-0.206102	1.16946	-0.176237	0.860108	0.999947	Not Sig
ENSG00000266094.7	RASSF5	64.1506	0.266432	0.618779	0.430577	0.666776	0.999947	Not Sig
ENSG00000143486.15	EIF2D	623.066	0.03935	0.229759	0.171266	0.864015	0.999947	Not Sig
ENSG00000143479.16	DYRK3	5.51006	0.723744	0.76263	0.94901	0.342616	0.999947	Not Sig
ENSG00000162889.10	MAPKAPK2	1809.98	0.10997	0.209243	0.525559	0.599195	0.999947	Not Sig
ENSG00000224114.1	AL591846.1	42.1867	0.55177	1.80124	0.306328	0.759355	0.999947	Not Sig
ENSG00000162892.15	IL24	4.30157	-0.610234	0.908672	-0.671567	0.501859	0.999947	Not Sig
ENSG00000162894.11	FCMR	17.1061	0.492485	0.640599	0.768788	0.442019	0.999947	Not Sig
ENSG00000182795.12	C1orf116	5.6053	1.39094	0.88211	1.57683	0.114835	0.999947	Not Sig
ENSG00000123836.14	PFKFB2	708.028	0.394013	0.420471	0.937075	0.34872	0.999947	Not Sig
ENSG00000180667.10	YOD1	91.5097	0.295908	0.273241	1.08296	0.278828	0.999947	Not Sig
ENSG00000123843.12	C4BPB	1.32196	-0.314667	1.47346	-0.213557	0.830893	0.999947	Not Sig
ENSG00000275392.1	AL445493.3	1.40116	-0.531913	1.33206	-0.399316	0.68966	0.999947	Not Sig
ENSG00000196352.15	CD55	658.912	0.271384	0.182884	1.48392	0.137831	0.999947	Not Sig
ENSG00000203710.11	CR1	3.14679	-0.178418	1.11171	-0.16049	0.872495	0.999947	Not Sig
ENSG00000117335.19	CD46	927.856	-0.041047	0.137801	-0.297871	0.765802	0.999947	Not Sig
ENSG00000234219.1	CDCA4P4	2.89498	0.942381	1.06353	0.886091	0.375568	0.999947	Not Sig
ENSG00000203709.11	MIR29B2CHG	572.347	0.604492	0.921312	0.65612	0.511747	0.999947	Not Sig
ENSG00000174059.16	CD34	504.54	0.109696	0.275407	0.398304	0.690406	0.999947	Not Sig
ENSG00000284237.1	AL356275.1	21.6618	0.214462	0.382398	0.560834	0.574911	0.999947	Not Sig
ENSG00000076356.6	PLXNA2	283.994	0.425877	0.221799	1.9201	0.0548447	0.999947	Not Sig
ENSG00000008118.9	CAMK1G	13.749	2.22187	1.11694	1.98924	0.0466744	0.999947	Not Sig
ENSG00000196878.14	LAMB3	47.8185	-0.53687	0.440115	-1.21984	0.222526	0.999947	Not Sig
ENSG00000227591.5	AL031316.1	23.7436	0.316694	0.414862	0.763372	0.445241	0.999947	Not Sig
ENSG00000123689.5	G0S2	980.016	-0.567435	0.592913	-0.957029	0.338553	0.999947	Not Sig
ENSG00000117594.9	HSD11B1	28.9604	0.703104	0.301888	2.32902	0.0198578	0.999947	Not Sig
ENSG00000009790.14	TRAF3IP3	9.76287	-0.410843	0.687798	-0.597331	0.550286	0.999947	Not Sig
ENSG00000162757.4	C1orf74	17.6177	-0.176719	0.552097	-0.320088	0.748902	0.999947	Not Sig
ENSG00000117595.11	IRF6	10.7297	-0.231924	0.733487	-0.316194	0.751855	0.999947	Not Sig
ENSG00000117597.17	UTP25	106.133	0.132413	0.226323	0.585061	0.558507	0.999947	Not Sig
ENSG00000117625.13	RCOR3	1520.15	0.0729764	0.234362	0.311383	0.755509	0.999947	Not Sig
ENSG00000082512.14	TRAF5	34.341	0.21791	0.36125	0.603213	0.546367	0.999947	Not Sig
ENSG00000153363.12	LINC00467	29.6671	-0.0485498	0.438842	-0.110632	0.911909	0.999947	Not Sig
ENSG00000170385.9	SLC30A1	49.6053	-0.225524	0.317507	-0.710295	0.477521	0.999947	Not Sig
ENSG00000123684.12	LPGAT1	416.169	0.116208	0.224513	0.517601	0.604737	0.999947	Not Sig
ENSG00000143493.12	INTS7	135.675	-0.217956	0.20884	-1.04365	0.296646	0.999947	Not Sig
ENSG00000143476.17	DTL	3.28806	-0.39154	0.81601	-0.479822	0.631354	0.999947	Not Sig
ENSG00000226251.5	AL451060.1	18.199	0.117919	0.48311	0.244083	0.807167	0.999947	Not Sig
ENSG00000066027.11	PPP2R5A	853.561	-0.0475216	0.177724	-0.26739	0.789169	0.999947	Not Sig
ENSG00000065600.12	TMEM206	19.4147	-0.102919	0.461623	-0.22295	0.823575	0.999947	Not Sig
ENSG00000117691.9	NENF	745.792	0.0404296	0.206948	0.195361	0.84511	0.999947	Not Sig
ENSG00000260805.2	AC092803.2	14.6092	0.419596	0.586165	0.715833	0.474095	0.999947	Not Sig
ENSG00000162772.16	ATF3	239.378	-0.138212	0.840939	-0.164354	0.869453	0.999947	Not Sig
ENSG00000123685.8	BATF3	2.61792	-0.288892	1.01184	-0.285511	0.775253	0.999947	Not Sig
ENSG00000117697.14	NSL1	232.779	-0.196785	0.226062	-0.87049	0.384033	0.999947	Not Sig
ENSG00000203705.10	TATDN3	245.205	-0.0796324	0.20646	-0.385704	0.699716	0.999947	Not Sig
ENSG00000198468.7	FLVCR1-DT	6.84024	-0.632962	0.828305	-0.764166	0.444769	0.999947	Not Sig
ENSG00000162769.12	FLVCR1	24.8486	-0.631116	0.424111	-1.48809	0.136726	0.999947	Not Sig
ENSG00000143494.15	VASH2	14.3642	0.197251	0.491304	0.401486	0.688063	0.999947	Not Sig
ENSG00000174606.13	ANGEL2	247.393	0.208899	0.281702	0.741562	0.458353	0.999947	Not Sig
ENSG00000136643.11	RPS6KC1	257.635	-0.173798	0.191397	-0.908047	0.363853	0.999947	Not Sig
ENSG00000230461.8	PROX1-AS1	2.9357	-0.0210921	0.944679	-0.0223272	0.982187	0.999947	Not Sig
ENSG00000117707.15	PROX1	168.523	0.0972897	0.517995	0.18782	0.851018	0.999947	Not Sig
ENSG00000143499.13	SMYD2	826.456	0.345601	0.165357	2.09003	0.0366147	0.999947	Not Sig
ENSG00000152104.11	PTPN14	972.314	0.0729898	0.251133	0.290642	0.771325	0.999947	Not Sig
ENSG00000117724.12	CENPF	6.49643	-0.58358	0.64213	-0.908819	0.363446	0.999947	Not Sig
ENSG00000082482.13	KCNK2	17.966	0.0565126	0.521457	0.108374	0.913699	0.999947	Not Sig
ENSG00000136636.12	KCTD3	285.565	-0.249339	0.188787	-1.32074	0.186587	0.999947	Not Sig
ENSG00000196482.16	ESRRG	267.285	0.636025	0.486859	1.30638	0.191422	0.999947	Not Sig
ENSG00000092978.10	GPATCH2	58.2915	-0.0122024	0.266056	-0.045864	0.963419	0.999947	Not Sig
ENSG00000162814.10	SPATA17	6.52151	-1.11171	0.736666	-1.5091	0.131272	0.999947	Not Sig
ENSG00000228247.1	UBBP2	1.17886	-0.46028	1.49965	-0.306925	0.758901	0.999947	Not Sig
ENSG00000067533.5	RRP15	472.49	-0.246431	0.196461	-1.25435	0.209715	0.999947	Not Sig
ENSG00000232480.1	TGFB2-AS1	12.7488	0.631024	0.443524	1.42275	0.154808	0.999947	Not Sig
ENSG00000092969.11	TGFB2	97.7886	0.362046	0.389963	0.928411	0.353195	0.999947	Not Sig
ENSG00000228063.1	LYPLAL1-DT	3.75514	-0.452776	0.82128	-0.551305	0.581425	0.999947	Not Sig
ENSG00000143353.11	LYPLAL1	270.432	0.120907	0.163633	0.738893	0.459972	0.999947	Not Sig
ENSG00000225920.2	RIMKLBP2	1.73123	0.00820709	1.21165	0.0067735	0.994596	0.999947	Not Sig
ENSG00000277007.1	AC096642.1	11.0255	0.701733	0.977827	0.717645	0.472976	0.999947	Not Sig
ENSG00000136628.17	EPRS	1573.09	-0.140918	0.245296	-0.574479	0.565644	0.999947	Not Sig
ENSG00000162813.17	BPNT1	92.0787	0.110282	0.21944	0.50256	0.615274	0.999947	Not Sig
ENSG00000067704.9	IARS2	1531.16	-0.117026	0.269203	-0.434712	0.663772	0.999947	Not Sig
ENSG00000232134.1	RPS15AP12	1.43825	-0.142043	1.34344	-0.105731	0.915796	0.999947	Not Sig
ENSG00000118873.15	RAB3GAP2	402.011	-0.0407772	0.265715	-0.153462	0.878034	0.999947	Not Sig
ENSG00000218283.2	MORF4L1P1	69.1516	-0.141424	0.301449	-0.469146	0.638965	0.999947	Not Sig
ENSG00000116141.15	MARK1	49.1181	0.119523	0.376637	0.317344	0.750983	0.999947	Not Sig
ENSG00000162817.6	C1orf115	192.538	-1.17182	0.430822	-2.71996	0.00652904	0.999947	Not Sig
ENSG00000117791.15	2002-03-01	323.677	-0.316348	0.183363	-1.72526	0.0844803	0.999947	Not Sig
ENSG00000186205.12	2001-03-01	99.2071	-0.388343	0.246157	-1.57762	0.114652	0.999947	Not Sig
ENSG00000272823.1	AL445423.1	6.55038	0.862062	0.710826	1.21276	0.225221	0.999947	Not Sig
ENSG00000238078.1	LINC01352	9.49509	-0.418567	0.695227	-0.602057	0.547136	0.999947	Not Sig
ENSG00000257551.1	HLX-AS1	2.63692	-1.91508	1.03942	-1.84245	0.0654096	0.999947	Not Sig
ENSG00000136630.12	HLX	43.3349	0.105434	0.378335	0.278679	0.780491	0.999947	Not Sig
ENSG00000143507.17	DUSP10	375.764	0.724766	0.246381	2.94164	0.00326475	0.999947	Not Sig
ENSG00000143498.17	TAF1A	11.7194	-0.353593	0.516309	-0.684847	0.493441	0.999947	Not Sig
ENSG00000225265.1	TAF1A-AS1	5.68485	0.0201613	0.653589	0.0308471	0.975391	0.999947	Not Sig
ENSG00000154305.16	MIA3	565.995	0.0787978	0.182112	0.432688	0.665242	0.999947	Not Sig
ENSG00000272750.1	AL592148.3	6.4673	0.0951192	0.691077	0.137639	0.890526	0.999947	Not Sig
ENSG00000186063.12	AIDA	94.8311	0.163362	0.261332	0.625113	0.531897	0.999947	Not Sig
ENSG00000162819.11	BROX	385.203	-0.182989	0.183046	-0.999685	0.317463	0.999947	Not Sig
ENSG00000228106.5	AL392172.1	8.26615	0.322866	0.555805	0.580898	0.561309	0.999947	Not Sig
ENSG00000154309.8	DISP1	79.5824	0.00326526	0.278243	0.0117353	0.990637	0.999947	Not Sig
ENSG00000187554.12	TLR5	18.0542	0.330194	0.408746	0.807822	0.419193	0.999947	Not Sig
ENSG00000143502.14	SUSD4	17.5901	-0.352839	0.48982	-0.720346	0.471312	0.999947	Not Sig
ENSG00000203697.11	CAPN8	17.5334	1.96645	1.13339	1.73501	0.0827389	0.999947	Not Sig
ENSG00000162909.17	CAPN2	1326.23	0.10318	0.149681	0.689333	0.490614	0.999947	Not Sig
ENSG00000143514.16	TP53BP2	245.216	0.0456827	0.189238	0.241403	0.809243	0.999947	Not Sig
ENSG00000272645.3	GTF2IP20	60.1949	0.614229	0.711596	0.863172	0.388043	0.999947	Not Sig
ENSG00000185495.10	AC138393.1	60.2292	-0.0545056	0.36053	-0.151182	0.879832	0.999947	Not Sig
ENSG00000143756.11	FBXO28	385.016	0.0487792	0.21944	0.222289	0.824089	0.999947	Not Sig
ENSG00000143753.12	DEGS1	207.536	0.0893321	0.200567	0.445398	0.656032	0.999947	Not Sig
ENSG00000143748.17	NVL	83.9807	0.0717058	0.207221	0.346035	0.729316	0.999947	Not Sig
ENSG00000143771.11	CNIH4	286.555	0.00471202	0.305068	0.0154458	0.987677	0.999947	Not Sig
ENSG00000162923.15	WDR26	1633.76	0.0520391	0.168209	0.309372	0.757039	0.999947	Not Sig
ENSG00000143786.7	CNIH3	11.671	0.214396	0.539216	0.397608	0.690919	0.999947	Not Sig
ENSG00000143815.14	LBR	195.845	0.244926	0.251269	0.974758	0.32968	0.999947	Not Sig
ENSG00000154380.17	ENAH	1017.38	0.541341	0.357448	1.51446	0.12991	0.999947	Not Sig
ENSG00000227496.1	AC099066.2	159.807	0.633555	0.630745	1.00446	0.315159	0.999947	Not Sig
ENSG00000226349.1	AC099066.1	1.57546	2.79567	1.82693	1.53026	0.125953	0.999947	Not Sig
ENSG00000143742.12	SRP9	1540.28	-0.203698	0.180206	-1.13037	0.258322	0.999947	Not Sig
ENSG00000143819.12	EPHX1	349.793	0.434155	0.19647	2.20978	0.0271206	0.999947	Not Sig
ENSG00000242861.1	AL591895.1	21.1864	0.368104	0.65258	0.564074	0.572704	0.999947	Not Sig
ENSG00000196187.11	TMEM63A	201.457	0.591366	0.525244	1.12589	0.260213	0.999947	Not Sig
ENSG00000243709.1	LEFTY1	1.64807	-0.22054	1.4645	-0.150591	0.880299	0.999947	Not Sig
ENSG00000143811.18	PYCR2	261.293	0.131722	0.15989	0.82383	0.410036	0.999947	Not Sig
ENSG00000143768.12	LEFTY2	3.33868	1.9043	1.22935	1.54903	0.121375	0.999947	Not Sig
ENSG00000143751.9	SDE2	128.408	-0.174548	0.261985	-0.666251	0.50525	0.999947	Not Sig
ENSG00000272562.1	AL512343.2	1.56986	0.466483	1.46685	0.318018	0.750472	0.999947	Not Sig
ENSG00000163041.9	H3F3A	41.8031	0.162269	0.25958	0.625121	0.531891	0.999947	Not Sig
ENSG00000225518.2	LINC01703	7.08834	0.0391028	0.699053	0.0559368	0.955392	0.999947	Not Sig
ENSG00000182827.8	ACBD3	325.114	-0.0925088	0.217803	-0.424737	0.671028	0.999947	Not Sig
ENSG00000183814.15	LIN9	72.101	-0.254957	0.366128	-0.69636	0.486203	0.999947	Not Sig
ENSG00000143799.12	PARP1	1369.96	-0.276153	0.195738	-1.41083	0.158296	0.999947	Not Sig
ENSG00000203685.9	STUM	44.9807	-0.269339	0.346519	-0.77727	0.437	0.999947	Not Sig
ENSG00000143772.9	ITPKB	214.18	-0.396451	0.268964	-1.47399	0.140483	0.999947	Not Sig
ENSG00000143801.16	PSEN2	353.227	-0.163965	0.217716	-0.753115	0.451381	0.999947	Not Sig
ENSG00000163050.16	COQ8A	11990.1	-0.00631786	0.25857	-0.0244338	0.980507	0.999947	Not Sig
ENSG00000143776.18	CDC42BPA	419.66	-0.0501109	0.209184	-0.239555	0.810676	0.999947	Not Sig
ENSG00000181450.17	ZNF678	50.931	0.118643	0.357425	0.331937	0.739937	0.999947	Not Sig
ENSG00000143740.14	SNAP47	268.166	0.0612593	0.151734	0.403729	0.686412	0.999947	Not Sig
ENSG00000081692.12	JMJD4	29.2998	-0.0505438	0.289206	-0.174768	0.861262	0.999947	Not Sig
ENSG00000143816.7	WNT9A	500.12	-1.31143	0.873308	-1.50168	0.13318	0.999947	Not Sig
ENSG00000143761.15	ARF1	2360.45	0.00403113	0.157234	0.0256379	0.979546	0.999947	Not Sig
ENSG00000143793.12	C1orf35	72.2316	0.190526	0.286016	0.666139	0.505322	0.999947	Not Sig
ENSG00000162910.18	MRPL55	195.864	0.202471	0.250695	0.80764	0.419298	0.999947	Not Sig
ENSG00000280157.1	AL359510.2	1.88946	0.0605278	1.2792	0.0473169	0.962261	0.999947	Not Sig
ENSG00000143774.16	GUK1	565.265	-0.0413418	0.23273	-0.177638	0.859007	0.999947	Not Sig
ENSG00000198835.3	GJC2	7.6083	-0.486189	0.629841	-0.771922	0.440161	0.999947	Not Sig
ENSG00000181873.12	IBA57	205.735	-0.0128598	0.279811	-0.0459587	0.963343	0.999947	Not Sig
ENSG00000154358.20	OBSCN	32842.2	0.21452	0.252051	0.851096	0.394716	0.999947	Not Sig
ENSG00000269890.1	AL353593.1	7.98126	0.0876073	1.25327	0.069903	0.944271	0.999947	Not Sig
ENSG00000270110.1	AL353593.3	18.9782	0.298871	0.986887	0.302842	0.76201	0.999947	Not Sig
ENSG00000154370.15	TRIM11	34.2608	0.252339	0.316309	0.797759	0.42501	0.999947	Not Sig
ENSG00000168159.11	RNF187	75.7923	-0.262158	0.26487	-0.989759	0.322292	0.999947	Not Sig
ENSG00000116574.5	RHOU	7.10362	-0.120904	0.726064	-0.16652	0.867748	0.999947	Not Sig
ENSG00000177788.5	AL162595.1	4.55614	0.69111	0.775348	0.891354	0.372739	0.999947	Not Sig
ENSG00000168118.11	RAB4A	633.598	-0.215817	0.210571	-1.02491	0.305404	0.999947	Not Sig
ENSG00000154429.10	CCSAP	74.766	-0.255165	0.363279	-0.702394	0.482434	0.999947	Not Sig
ENSG00000252051.1	RN7SKP276	11.8373	-0.373325	0.608981	-0.613033	0.539854	0.999947	Not Sig
ENSG00000143632.14	ACTA1	436848	-0.28423	0.246295	-1.15402	0.24849	0.999947	Not Sig
ENSG00000069248.11	NUP133	476.7	0.0662763	0.158252	0.418803	0.67536	0.999947	Not Sig
ENSG00000135776.4	ABCB10	309.384	-0.113413	0.195329	-0.580626	0.561492	0.999947	Not Sig
ENSG00000135801.9	TAF5L	157.305	-0.173605	0.253698	-0.6843	0.493785	0.999947	Not Sig
ENSG00000135763.9	URB2	99.4946	0.158942	0.279555	0.568554	0.569659	0.999947	Not Sig
ENSG00000143641.9	GALNT2	721.146	0.133418	0.246808	0.540572	0.588802	0.999947	Not Sig
ENSG00000227006.1	AL136988.2	1.44925	0.977217	1.46787	0.665736	0.50558	0.999947	Not Sig
ENSG00000177614.10	PGBD5	25.1149	0.426358	0.417456	1.02132	0.307101	0.999947	Not Sig
ENSG00000135775.13	COG2	290.51	-0.0379019	0.200705	-0.188844	0.850215	0.999947	Not Sig
ENSG00000135744.7	AGT	309.069	-0.153259	0.321926	-0.476069	0.634025	0.999947	Not Sig
ENSG00000135773.12	CAPN9	3.02048	0.155772	0.977028	0.159435	0.873326	0.999947	Not Sig
ENSG00000119280.16	C1orf198	323.235	0.495942	0.239488	2.07084	0.0383734	0.999947	Not Sig
ENSG00000143643.12	TTC13	141.422	-0.00845702	0.232007	-0.0364516	0.970922	0.999947	Not Sig
ENSG00000173409.13	ARV1	176.168	-0.2142	0.220906	-0.969644	0.332224	0.999947	Not Sig
ENSG00000182118.7	FAM89A	20.565	0.0324554	0.468845	0.0692242	0.944811	0.999947	Not Sig
ENSG00000143633.12	C1orf131	61.577	0.134342	0.231015	0.581528	0.560885	0.999947	Not Sig
ENSG00000116906.12	GNPAT	1459.34	-0.0723563	0.155235	-0.466109	0.641138	0.999947	Not Sig
ENSG00000116903.7	EXOC8	258.724	0.0736534	0.351707	0.209417	0.834123	0.999947	Not Sig
ENSG00000010072.15	SPRTN	105.315	-0.185928	0.271225	-0.685512	0.493021	0.999947	Not Sig
ENSG00000135766.8	EGLN1	4658.39	0.291904	0.254849	1.1454	0.252043	0.999947	Not Sig
ENSG00000233461.5	AL445524.1	19.6482	0.437453	0.38494	1.13642	0.255781	0.999947	Not Sig
ENSG00000116918.13	TSNAX	587.253	-0.0159884	0.136788	-0.116885	0.906951	0.999947	Not Sig
ENSG00000162946.22	DISC1	28.9932	1.48687	0.492896	3.01661	0.00255622	0.999947	Not Sig
ENSG00000116991.10	SIPA1L2	237.548	0.4068	0.43609	0.932835	0.350905	0.999947	Not Sig
ENSG00000212916.4	MAP10	64.6152	0.415534	0.333713	1.24519	0.213064	0.999947	Not Sig
ENSG00000135778.11	NTPCR	641.893	0.026827	0.224051	0.119736	0.904692	0.999947	Not Sig
ENSG00000135749.18	PCNX2	8.26019	0.305271	0.655165	0.465945	0.641255	0.999947	Not Sig
ENSG00000231940.1	RPS7P3	1.5403	0.526292	1.29666	0.405882	0.684829	0.999947	Not Sig
ENSG00000143674.10	MAP3K21	1.19848	0.0981497	1.52989	0.0641548	0.948847	0.999947	Not Sig
ENSG00000183780.12	SLC35F3	3.43766	0.0284407	1.32719	0.0214292	0.982903	0.999947	Not Sig
ENSG00000231663.1	AL355472.1	32.9171	-0.0147773	0.315855	-0.046785	0.962685	0.999947	Not Sig
ENSG00000168275.14	COA6	290.195	0.000149082	0.25726	0.000579501	0.999538	0.999947	Not Sig
ENSG00000059588.9	TARBP1	413.595	0.0357402	0.439281	0.0813607	0.935155	0.999947	Not Sig
ENSG00000231768.1	LINC01354	12.4573	0.931039	0.601053	1.54901	0.121378	0.999947	Not Sig
ENSG00000168264.10	IRF2BP2	840.891	0.20488	0.240524	0.851804	0.394323	0.999947	Not Sig
ENSG00000224939.1	LINC00184	6.67848	2.64873	0.904888	2.92714	0.00342095	0.999947	Not Sig
ENSG00000227630.3	LINC01132	6.85694	0.913501	0.887829	1.02892	0.303519	0.999947	Not Sig
ENSG00000238005.2	AL391832.2	1.33466	1.5152	1.50628	1.00592	0.314456	0.999947	Not Sig
ENSG00000273416.1	AL732292.2	4.33626	-0.425211	0.838466	-0.50713	0.612064	0.999947	Not Sig
ENSG00000173726.10	TOMM20	1415.66	-0.0671464	0.172147	-0.390052	0.696498	0.999947	Not Sig
ENSG00000188739.14	RBM34	7.38335	0.33548	0.565922	0.592803	0.553313	0.999947	Not Sig
ENSG00000054267.21	ARID4B	239.982	0.0848961	0.254529	0.333541	0.738726	0.999947	Not Sig
ENSG00000152904.11	GGPS1	176.344	-0.038728	0.194776	-0.198834	0.842393	0.999947	Not Sig
ENSG00000285053.1	TBCE	2.66231	-0.585967	1.02866	-0.56964	0.568922	0.999947	Not Sig
ENSG00000162885.12	B3GALNT2	111.417	0.027173	0.282931	0.096041	0.923488	0.999947	Not Sig
ENSG00000143669.13	LYST	120.106	0.0461776	0.205912	0.224258	0.822556	0.999947	Not Sig
ENSG00000116962.14	NID1	221.816	0.131568	0.261862	0.502432	0.615364	0.999947	Not Sig
ENSG00000077585.13	GPR137B	9.60363	0.0916489	0.604459	0.151621	0.879486	0.999947	Not Sig
ENSG00000086619.13	ERO1B	76.1117	0.51925	0.395004	1.31455	0.188663	0.999947	Not Sig
ENSG00000116977.18	LGALS8	101.62	0.412851	0.293028	1.40891	0.15886	0.999947	Not Sig
ENSG00000273058.2	AL359921.2	5.22043	0.153995	0.756159	0.203654	0.838624	0.999947	Not Sig
ENSG00000119285.10	HEATR1	103.549	0.0811844	0.276028	0.294116	0.768669	0.999947	Not Sig
ENSG00000077522.12	ACTN2	63861.6	0.135233	0.275914	0.490129	0.624043	0.999947	Not Sig
ENSG00000116984.12	MTR	919.021	-0.00630556	0.227699	-0.0276926	0.977907	0.999947	Not Sig
ENSG00000198626.15	RYR2	1.8394	-1.33029	1.32964	-1.00049	0.317074	0.999947	Not Sig
ENSG00000215808.3	LINC01139	1.92209	-1.09946	1.25398	-0.876777	0.380608	0.999947	Not Sig
ENSG00000155816.19	FMN2	1.99064	-0.52859	1.34478	-0.393068	0.694269	0.999947	Not Sig
ENSG00000180875.4	GREM2	242.739	-1.6975	0.634129	-2.6769	0.00743073	0.999947	Not Sig
ENSG00000238085.1	AL590682.1	1.55785	1.07331	1.35953	0.789472	0.429836	0.999947	Not Sig
ENSG00000091483.6	FH	1710.97	-0.0863042	0.143656	-0.600769	0.547994	0.999947	Not Sig
ENSG00000054277.13	OPN3	6.25273	-0.00264716	0.609289	-0.00434467	0.996533	0.999947	Not Sig
ENSG00000203668.2	CHML	137.619	0.00646995	0.390273	0.016578	0.986773	0.999947	Not Sig
ENSG00000197769.5	MAP1LC3C	9.79034	0.679517	0.626172	1.08519	0.277836	0.999947	Not Sig
ENSG00000180287.16	PLD5	1.30778	1.52877	1.66792	0.91657	0.359368	0.999947	Not Sig
ENSG00000143702.15	CEP170	22.3233	-0.440783	0.382968	-1.15097	0.249746	0.999947	Not Sig
ENSG00000054282.15	SDCCAG8	60.5161	0.216142	0.289191	0.747403	0.454821	0.999947	Not Sig
ENSG00000117020.16	AKT3	11.5893	-0.40434	0.488354	-0.827965	0.40769	0.999947	Not Sig
ENSG00000179456.10	ZBTB18	1234.94	-0.229708	0.196488	-1.16907	0.242376	0.999947	Not Sig
ENSG00000035687.9	ADSS	90.0158	0.191484	0.245118	0.781191	0.43469	0.999947	Not Sig
ENSG00000179397.17	CATSPERE	12.3243	0.208616	0.494052	0.422255	0.672839	0.999947	Not Sig
ENSG00000121644.18	DESI2	435.256	-0.144206	0.223373	-0.645583	0.51855	0.999947	Not Sig
ENSG00000203667.9	COX20	19.9017	-0.0969324	0.495644	-0.195569	0.844948	0.999947	Not Sig
ENSG00000153187.19	HNRNPU	2727.69	0.0779754	0.213468	0.365279	0.714903	0.999947	Not Sig
ENSG00000273175.1	BX323046.1	1.63969	0.221117	1.18095	0.187237	0.851475	0.999947	Not Sig
ENSG00000272195.1	AL356512.1	20.9744	0.204331	0.389858	0.524117	0.600197	0.999947	Not Sig
ENSG00000203666.12	EFCAB2	157.026	0.026717	0.314232	0.0850231	0.932243	0.999947	Not Sig
ENSG00000185420.18	SMYD3	74.4917	-0.0795915	0.240199	-0.331357	0.740375	0.999947	Not Sig
ENSG00000162851.7	TFB2M	160.418	0.0208352	0.263606	0.0790394	0.937001	0.999947	Not Sig
ENSG00000162852.13	CNST	819.134	-0.439853	0.283354	-1.55231	0.120588	0.999947	Not Sig
ENSG00000260698.1	AL591848.3	1.80431	0.326462	1.40376	0.232563	0.816101	0.999947	Not Sig
ENSG00000143653.9	SCCPDH	778.025	-0.132458	0.177905	-0.744545	0.456547	0.999947	Not Sig
ENSG00000223519.8	KIF28P	3.03917	0.989944	1.37479	0.720067	0.471484	0.999947	Not Sig
ENSG00000260855.1	AL591848.4	20.1483	0.470344	0.564213	0.833628	0.404491	0.999947	Not Sig
ENSG00000227953.6	LINC01341	9.09102	0.297528	1.15259	0.258139	0.7963	0.999947	Not Sig
ENSG00000153207.15	AHCTF1	358.015	-0.178493	0.255571	-0.698409	0.484922	0.999947	Not Sig
ENSG00000277462.1	ZNF670	12.0806	0.283344	0.528944	0.535678	0.592181	0.999947	Not Sig
ENSG00000188295.14	ZNF669	17.4258	0.0489251	0.544269	0.0898915	0.928373	0.999947	Not Sig
ENSG00000221953.5	C1orf229	3.29523	-0.692302	1.12494	-0.61541	0.538284	0.999947	Not Sig
ENSG00000196418.12	ZNF124	12.7484	0.271436	0.509086	0.533182	0.593908	0.999947	Not Sig
ENSG00000259865.1	AL390728.6	14.2761	0.0462822	0.473925	0.0976573	0.922204	0.999947	Not Sig
ENSG00000227671.4	AL390728.4	36.4487	0.208893	0.491021	0.425426	0.670526	0.999947	Not Sig
ENSG00000162714.12	ZNF496	364.107	-0.0190426	0.219388	-0.0867985	0.930832	0.999947	Not Sig
ENSG00000162711.17	NLRP3	6.2042	-0.829279	0.971077	-0.853978	0.393117	0.999947	Not Sig
ENSG00000175137.10	SH3BP5L	488.945	-0.0999846	0.17368	-0.575683	0.564829	0.999947	Not Sig
ENSG00000171161.12	ZNF672	600.389	0.0533492	0.151009	0.353286	0.723874	0.999947	Not Sig
ENSG00000171163.15	ZNF692	177.716	0.628704	0.613957	1.02402	0.305826	0.999947	Not Sig
ENSG00000185220.11	PGBD2	16.0352	0.196307	0.435759	0.450493	0.652355	0.999947	Not Sig
ENSG00000035115.21	SH3YL1	178.536	-0.0353057	0.47905	-0.0736994	0.94125	0.999947	Not Sig
ENSG00000143727.15	ACP1	735.443	-0.20505	0.151342	-1.35488	0.175456	0.999947	Not Sig
ENSG00000189292.15	ALKAL2	1.57453	-1.46157	1.86804	-0.782409	0.433974	0.999947	Not Sig
ENSG00000151353.14	TMEM18	181.788	0.0537794	0.236956	0.22696	0.820455	0.999947	Not Sig
ENSG00000233296.1	AC092159.2	3.36527	1.32227	1.3437	0.984053	0.325089	0.999947	Not Sig
ENSG00000172554.11	SNTG2	1.33957	-0.783343	1.48234	-0.52845	0.597187	0.999947	Not Sig
ENSG00000115705.21	TPO	19.1148	0.052258	0.387202	0.134963	0.892641	0.999947	Not Sig
ENSG00000130508.10	PXDN	133.319	0.0170145	0.263996	0.0644498	0.948612	0.999947	Not Sig
ENSG00000186487.19	MYT1L	3.12271	0.155	0.97353	0.159215	0.8735	0.999947	Not Sig
ENSG00000032389.12	EIPR1	113.318	-0.136243	0.261277	-0.521451	0.602052	0.999947	Not Sig
ENSG00000171853.15	TRAPPC12	236.447	0.0927577	0.16369	0.566667	0.57094	0.999947	Not Sig
ENSG00000182551.13	ADI1	287.266	0.12831	0.184758	0.694476	0.487384	0.999947	Not Sig
ENSG00000242282.6	AC108488.1	27.1754	-0.111757	0.576917	-0.193714	0.8464	0.999947	Not Sig
ENSG00000171865.9	RNASEH1	121.54	-0.0014549	0.290008	-0.00501674	0.995997	0.999947	Not Sig
ENSG00000234171.2	RNASEH1-AS1	32.7165	-1.17484	0.398403	-2.94889	0.00318922	0.999947	Not Sig
ENSG00000171863.14	RPS7	2088.79	-0.13066	0.182865	-0.714513	0.47491	0.999947	Not Sig
ENSG00000118004.17	COLEC11	1.42193	-0.556795	1.33379	-0.417452	0.676348	0.999947	Not Sig
ENSG00000176887.6	SOX11	1.41086	0.432217	1.3394	0.322695	0.746926	0.999947	Not Sig
ENSG00000205837.7	LINC00487	1.7952	0.806771	1.73322	0.465475	0.641592	0.999947	Not Sig
ENSG00000225964.5	NRIR	1.79281	2.03855	1.67442	1.21746	0.223428	0.999947	Not Sig
ENSG00000134326.11	CMPK2	44.284	1.23885	0.565547	2.19053	0.0284858	0.999947	Not Sig
ENSG00000134321.11	RSAD2	111.078	0.864095	0.598034	1.44489	0.148488	0.999947	Not Sig
ENSG00000228203.6	RNF144A-AS1	2.06177	-0.646108	1.15469	-0.559551	0.575785	0.999947	Not Sig
ENSG00000151692.14	RNF144A	182.848	-0.0989191	0.233165	-0.424246	0.671387	0.999947	Not Sig
ENSG00000235092.5	ID2-AS1	1.59727	1.07386	1.57209	0.683076	0.494559	0.999947	Not Sig
ENSG00000115738.9	ID2	42.6478	0.431158	0.436671	0.987376	0.323458	0.999947	Not Sig
ENSG00000134313.15	KIDINS220	774.892	0.13333	0.221591	0.601694	0.547378	0.999947	Not Sig
ENSG00000143797.11	MBOAT2	17.3776	-0.140359	0.530256	-0.264701	0.791239	0.999947	Not Sig
ENSG00000151693.10	ASAP2	23.2895	0.715835	0.453834	1.57731	0.114725	0.999947	Not Sig
ENSG00000119185.12	ITGB1BP1	419.04	-0.349208	0.359236	-0.972086	0.331008	0.999947	Not Sig
ENSG00000119203.13	CPSF3	145.476	-0.086222	0.258091	-0.334076	0.738323	0.999947	Not Sig
ENSG00000134330.18	IAH1	279.383	0.00113554	0.208356	0.00545001	0.995652	0.999947	Not Sig
ENSG00000151694.13	ADAM17	123.276	0.198725	0.178735	1.11184	0.266205	0.999947	Not Sig
ENSG00000239300.5	AC080162.1	2.40233	-0.268656	1.13878	-0.235915	0.813498	0.999947	Not Sig
ENSG00000271855.1	AC073195.1	1.74555	0.377505	1.38703	0.272168	0.785492	0.999947	Not Sig
ENSG00000134308.13	YWHAQ	395.637	0.170777	0.237465	0.719168	0.472038	0.999947	Not Sig
ENSG00000115750.16	TAF1B	28.7732	-0.257834	0.36242	-0.711423	0.476822	0.999947	Not Sig
ENSG00000269973.1	AC010969.2	7.82031	0.238317	0.631313	0.377494	0.705807	0.999947	Not Sig
ENSG00000134317.17	GRHL1	13.061	0.387612	0.712623	0.543923	0.586494	0.999947	Not Sig
ENSG00000260077.1	AC104794.2	29.4685	0.302109	0.364925	0.827867	0.407746	0.999947	Not Sig
ENSG00000172059.10	KLF11	156.453	0.0861106	0.469671	0.183343	0.854529	0.999947	Not Sig
ENSG00000205795.4	CYS1	8.46985	-0.0249136	0.672201	-0.0370627	0.970435	0.999947	Not Sig
ENSG00000115756.12	HPCAL1	86.0902	0.172332	0.340528	0.506071	0.612807	0.999947	Not Sig
ENSG00000115758.12	ODC1	945.347	-0.13283	0.211923	-0.626784	0.530801	0.999947	Not Sig
ENSG00000257135.5	AC007249.2	2.4924	2.5313	1.28344	1.97228	0.0485779	0.999947	Not Sig
ENSG00000115761.15	NOL10	159.234	0.0153225	0.179145	0.0855314	0.931839	0.999947	Not Sig
ENSG00000143882.11	ATP6V1C2	4.49205	0.501017	0.711412	0.704257	0.481273	0.999947	Not Sig
ENSG00000143870.12	PDIA6	348.843	0.108348	0.277975	0.389777	0.696701	0.999947	Not Sig
ENSG00000271952.1	LINC01954	35.0462	1.28093	0.636894	2.01121	0.0443035	0.999947	Not Sig
ENSG00000162976.12	PQLC3	91.8437	-0.166897	0.234977	-0.710272	0.477536	0.999947	Not Sig
ENSG00000134318.13	ROCK2	1789.15	0.0782983	0.312141	0.250843	0.801936	0.999947	Not Sig
ENSG00000285569.1	AC099344.3	3.72661	1.60487	1.63389	0.982239	0.325982	0.999947	Not Sig
ENSG00000169016.16	E2F6	288.886	0.200409	0.168698	1.18797	0.234845	0.999947	Not Sig
ENSG00000196208.13	GREB1	60.5255	-0.102922	0.368047	-0.279642	0.779752	0.999947	Not Sig
ENSG00000169006.6	NTSR2	1.20118	0.0150288	1.49485	0.0100537	0.991978	0.999947	Not Sig
ENSG00000134324.11	LPIN1	2663.34	0.099316	0.270493	0.367166	0.713495	0.999947	Not Sig
ENSG00000071575.11	TRIB2	131.602	0.414507	0.225005	1.84222	0.0654437	0.999947	Not Sig
ENSG00000162981.13	FAM84A	27.5345	-0.231632	0.387463	-0.597817	0.549962	0.999947	Not Sig
ENSG00000151779.12	NBAS	528.931	-0.015636	0.229087	-0.0682536	0.945584	0.999947	Not Sig
ENSG00000079785.14	DDX1	2204.29	-0.138461	0.214475	-0.645584	0.518549	0.999947	Not Sig
ENSG00000134323.11	MYCN	3.93401	-0.301215	0.766417	-0.393017	0.694307	0.999947	Not Sig
ENSG00000197872.11	FAM49A	194.421	0.276744	0.348829	0.793351	0.427574	0.999947	Not Sig
ENSG00000163032.11	VSNL1	10.209	-0.452634	0.526289	-0.860048	0.389763	0.999947	Not Sig
ENSG00000163029.15	SMC6	245.809	0.219205	0.201814	1.08617	0.277403	0.999947	Not Sig
ENSG00000178295.14	GEN1	97.0941	0.0755234	0.527714	0.143114	0.8862	0.999947	Not Sig
ENSG00000170745.11	KCNS3	815.966	-0.507304	0.413786	-1.22601	0.220196	0.999947	Not Sig
ENSG00000260331.1	AC079148.1	4.18606	0.301735	0.902401	0.334369	0.738101	0.999947	Not Sig
ENSG00000240857.1	RDH14	300.878	-0.11541	0.193408	-0.596717	0.550696	0.999947	Not Sig
ENSG00000236204.6	LINC01376	9.38511	0.674904	0.555878	1.21412	0.224701	0.999947	Not Sig
ENSG00000143867.6	OSR1	24.4459	-0.418139	0.391233	-1.06877	0.285172	0.999947	Not Sig
ENSG00000228784.8	LINC00954	1.34222	0.107539	1.72022	0.0625147	0.950153	0.999947	Not Sig
ENSG00000183891.5	TTC32	99.7252	-0.0687905	0.263354	-0.261209	0.793931	0.999947	Not Sig
ENSG00000118965.14	WDR35	79.9306	-0.0680303	0.246285	-0.276226	0.782374	0.999947	Not Sig
ENSG00000132031.12	MATN3	1.46751	-0.797782	1.83561	-0.434615	0.663842	0.999947	Not Sig
ENSG00000068697.6	LAPTM4A	1246.46	-0.131658	0.194631	-0.67645	0.498755	0.999947	Not Sig
ENSG00000235411.1	AC007041.1	4.33859	0.201541	0.737112	0.27342	0.78453	0.999947	Not Sig
ENSG00000055917.15	PUM2	739.013	0.115152	0.1227	0.938482	0.347997	0.999947	Not Sig
ENSG00000143878.9	RHOB	750.821	0.00491144	0.317782	0.0154554	0.987669	0.999947	Not Sig
ENSG00000118960.12	HS1BP3	107.458	-0.119129	0.252116	-0.472516	0.636559	0.999947	Not Sig
ENSG00000118961.14	LDAH	11.4668	-0.441437	0.472778	-0.933707	0.350455	0.999947	Not Sig
ENSG00000084674.14	APOB	21.6803	0.12077	0.51844	0.232949	0.815801	0.999947	Not Sig
ENSG00000232451.1	AC018467.1	41.8999	-0.86352	0.400213	-2.15765	0.0309551	0.999947	Not Sig
ENSG00000119771.14	KLHL29	139.031	0.70887	0.58336	1.21515	0.224308	0.999947	Not Sig
ENSG00000224361.1	AC011239.1	8.69199	0.467298	0.684019	0.683164	0.494503	0.999947	Not Sig
ENSG00000279526.1	AC011239.2	4.54097	0.0204178	0.892482	0.0228776	0.981748	0.999947	Not Sig
ENSG00000283031.1	AC009242.1	2.2872	2.3898	1.47325	1.62214	0.104774	0.999947	Not Sig
ENSG00000119778.14	ATAD2B	116.231	0.197448	0.242326	0.814804	0.415185	0.999947	Not Sig
ENSG00000173960.13	UBXN2A	416.763	-0.0334639	0.274247	-0.122021	0.902882	0.999947	Not Sig
ENSG00000205639.10	MFSD2B	3.44569	0.492364	1.12979	0.4358	0.662982	0.999947	Not Sig
ENSG00000163026.11	WDCP	122.151	-0.159464	0.201213	-0.792515	0.42806	0.999947	Not Sig
ENSG00000119782.13	FKBP1B	2.26407	-0.616314	1.08813	-0.566395	0.571125	0.999947	Not Sig
ENSG00000115128.6	SF3B6	329.212	-0.141584	0.160544	-0.881903	0.377829	0.999947	Not Sig
ENSG00000219626.8	FAM228B	41.3001	0.0914828	0.385613	0.23724	0.81247	0.999947	Not Sig
ENSG00000115129.13	TP53I3	20.0308	0.253629	0.430725	0.588842	0.555967	0.999947	Not Sig
ENSG00000176732.6	PFN4	3.51424	1.54083	1.18697	1.29812	0.194247	0.999947	Not Sig
ENSG00000232642.1	AC008073.2	1.48445	1.59556	1.93697	0.823742	0.410086	0.999947	Not Sig
ENSG00000198399.14	ITSN2	348.051	0.127742	0.22168	0.576247	0.564448	0.999947	Not Sig
ENSG00000084676.15	NCOA1	983.523	0.190406	0.217244	0.876463	0.380778	0.999947	Not Sig
ENSG00000184924.5	PTRHD1	107.902	-0.252154	0.226263	-1.11443	0.265096	0.999947	Not Sig
ENSG00000138092.10	CENPO	27.0383	-0.0542668	0.365201	-0.148594	0.881874	0.999947	Not Sig
ENSG00000138031.14	ADCY3	48.3738	0.263135	0.33041	0.79639	0.425806	0.999947	Not Sig
ENSG00000115137.11	DNAJC27	153.978	0.0110985	0.227332	0.048821	0.961062	0.999947	Not Sig
ENSG00000224165.5	DNAJC27-AS1	11.6118	0.766182	0.487846	1.57054	0.116289	0.999947	Not Sig
ENSG00000084710.13	EFR3B	130.896	0.226523	0.298319	0.759331	0.447654	0.999947	Not Sig
ENSG00000115138.10	POMC	31.327	-0.118031	0.374302	-0.315336	0.752507	0.999947	Not Sig
ENSG00000119772.16	DNMT3A	721.021	0.158671	0.235217	0.674572	0.499948	0.999947	Not Sig
ENSG00000138101.18	DTNB	19.693	0.264284	0.400422	0.660012	0.509246	0.999947	Not Sig
ENSG00000143970.16	ASXL2	373.324	0.0193056	0.251091	0.0768868	0.938714	0.999947	Not Sig
ENSG00000218682.1	AC064847.1	4.75059	-0.928464	0.66885	-1.38815	0.165092	0.999947	Not Sig
[truncated: 16,427 more rows]
